# Supplementary material for: Phytochemical Screening by LC-ESI-MS/MS and Effect of the Ethyl Acetate Fraction from Leaves and Stems of Jatropha macrantha Müll Arg. on Ketamine-Induced Erectile Dysfunction in Rats
Source: Molecules. 2021 Dec 25;27(1):115. doi: 10.3390/molecules27010115 (PMC8746923; doi:10.3390/molecules27010115)
Supplement: Supplementary file 1 [file molecules-27-00115-s001.zip › Supplementary material.xlsx]

## Sheet: Table S1
Table 1S - List of putatively identified compounds by LC-HRMS/MS in the extract of leaves Jatropha macrantha.
	Retention time* (min)	Theoretical mass (neutral form)	Adduct type	Theoretical (m/z)	Measured (m/z)	Δ (ppm)	Molecular Formula (neutral form)	Predicted metabolite	Chemical group	SMILES	InChIKey	MS/MS spectrum** (m/z : Absolute Intensity)
1	0.4112	104.108	[M]+	104.107	104.107	-0.0920207	C5H14NO	Choline	Cholines	C[N+](C)(C)CCO	OEYIOHPDSNJKLS-UHFFFAOYSA-N	55.93433:2369 55.93473:3872 55.93513:4154 55.93552:3009 55.93592:1343 56.40342:2146 56.40382:3472 56.40422:4006 56.40462:3392 56.40502:2074 58.06372:543 58.06414:5704 58.06456:25612 58.06498:61389 58.0654:100136 58.06582:112077 58.06624:77898 58.06666:41769 58.06708:13180 58.0675:4165 58.06792:2241 58.06834:1013 59.07189:1050 59.07232:7345 59.07275:17683 59.07318:29007 59.07361:31648 59.07404:215…
2	0.4112	117.079	[M+H]+	118.086	118.086	-1.27094	C5H11NO2	Betaine	Alpha amino acids	C[N+](C)(C)CC(=O)[O-]	KWIUHFFTVRNATP-UHFFFAOYSA-N	50.08752:1738 50.08786:2772 50.08819:3261 50.08853:2821 50.08887:1715 55.20289:2211 55.20328:3446 55.20367:3667 55.20406:2853 55.20445:1627 56.94153:1127 56.94194:2830 56.94234:4772 56.94275:5802 56.94316:5176 56.94357:3304 56.94397:1355 58.06208:382 58.0625:5576 58.06292:5808 58.06334:10755 58.06376:12010 58.06418:35928 58.0646:133885 58.06502:321555 58.06544:525246 58.06586:594264 58.06628:4141…
3	0.450667	122.048	[M+H]+	123.055	123.055	0.684408	C6H6N2O	Niacinamide	Vitamin B₃	N=C(O)C=1C=NC=CC1	DFPAKSUCGFBDDF-UHFFFAOYSA-N	50.85636:7498 50.8567:14263 50.85704:17247 50.85739:14306 50.85773:7570 53.03801:7459 53.03837:19095 53.03874:33392 53.0391:42092 53.03947:39461 53.03984:27339 53.0402:13356 54.19396:12332 54.19434:16522 54.19472:17451 54.1951:14712 54.19548:9286 69.21:13053 69.21055:24281 69.21109:27922 69.21164:20710 69.21219:8783 78.03234:7796 78.033:20212 78.03365:40887 78.0343:60308 78.03496:51878 78.03561:2…
4	0.462733	118.027	[M-H]-	117.019	117.02	-3.10051	C4H6O4	Succinic acid	Dicarboxylic acids and derivatives	OC(=O)CCC(O)=O	KDYFGRWQOYBRFD-UHFFFAOYSA-N	57.4232:3239 57.42361:5560 57.42402:6434 57.42443:5427 57.42485:3311 59.01273:2158 59.01316:5455 59.01359:8024 59.01402:7782 59.01445:4926 59.01488:1661 71.04893:2864 71.04949:6067 71.05006:8537 71.05063:8366 71.05119:5554 71.05177:2236 73.02454:2219 73.02512:7218 73.02572:16792 73.02631:26117 73.0269:34618 73.0275:108583 73.02808:379589 73.02868:780276 73.02927:1207669 73.02986:1207731 73.03046:…
5	0.536983	99.0684	[M+H]+	100.076	100.076	-4.14366	C5H9NO	2-Piperidone	Piperidinones	C1CCN=C(C1)O	XUWHAWMETYGRKB-UHFFFAOYSA-N	52.22402:2113 52.22438:3234 52.22474:3429 52.22509:2489 52.22545:1031 53.16534:1404 53.1657:2510 53.16607:3015 53.16644:2555 53.16681:1407 55.01678:1213 55.01716:3727 55.01755:11130 55.01794:21908 55.01832:33344 55.01871:32879 55.0191:20676 55.01949:9279 55.01987:1370 55.0532:1105 55.05358:3599 55.05397:10730 55.05436:20370 55.05474:29997 55.05513:27797 55.05552:17011 55.05591:6976 55.05629:681 5…
6	0.548517	110.037	[M-H]-	109.03	109.029	0.0731912	C6H6O2	Catechol	Catechols	OC1=CC=CC=C1O	YCIMNLLNPGFGHC-UHFFFAOYSA-N	53.03784:1348 53.03821:2533 53.03857:3008 53.03894:2467 53.03931:1320 56.81937:1558 56.81977:2799 56.82018:3332 56.82059:2680 56.821:1272 57.89818:1564 57.89859:2890 57.89901:3717 57.89943:3535 57.89985:2440 62.55935:1336 62.55981:2523 62.56028:3086 62.56075:2670 62.56122:1580 66.03329:1925 66.03379:4354 66.0343:6942 66.03481:8030 66.03532:6815 66.03583:4133 66.03634:1681 67.029:1327 67.02952:288…
7	0.661633	184.037	[M-H]-	183.03	183.029	4.3806	C8H8O5	Methylgallate	Galloyl esters	O=C(OC)C1=CC(O)=C(O)C(O)=C1	FBSFWRHWHYMIOG-UHFFFAOYSA-N	55.58055:3710 55.58095:6535 55.58134:7945 55.58173:7081 55.58213:4718 62.86261:3824 62.86309:7035 62.86356:8480 62.86403:7335 62.86451:4480 64.81742:4865 64.81792:8108 64.81841:9295 64.81891:7526 64.8194:3983 69.17368:3434 69.17423:5904 69.17477:11086 69.17532:15119 69.17587:14741 69.17641:10318 69.17696:4928 89.686:4157 89.68681:6769 89.68761:7814 89.68842:6678 89.68922:4155 94.91535:4863 94.916…
8	0.68535	138.032	[M-H]-	137.024	137.024	0.894585	C7H6O3	Salicylic acid	Salicylic acids	OC(=O)C1=CC=CC=C1O	YGSDEFSMJLZEOE-UHFFFAOYSA-N	66.0898:5161 66.09031:9804 66.09081:11999 66.09132:10193 66.09184:5871 68.99835:7889 68.99889:13435 68.99944:15531 68.99998:12009 69.00053:5365 81.03193:2584 81.03262:8211 81.03331:24455 81.034:38110 81.0347:40710 81.03539:27224 81.03608:13503 81.03677:5410 92.91749:3480 92.91834:10238 92.91919:18225 92.92004:21212 92.92089:16548 92.92174:8062 93.0314:2983 93.03226:14681 93.0331:31291 93.03396:48…
9	0.696867	178.027	[M+H]+	179.034	179.034	-0.111599	C9H6O4	Esculetin Syn. 6,7-Dihydroxycoumarin	Dihydroxycoumarins	OC1=CC2=C(C=CC(=O)O2)C=C1O	ILEDWLMCKZNDJK-UHFFFAOYSA-N	54.69571:2740 54.69609:5413 54.69647:6818 54.69686:5976 54.69724:3545 55.01744:4156 55.01783:6999 55.01822:8467 55.0186:7378 55.01899:4330 69.21764:4204 69.21819:7705 69.21873:9880 69.21928:8816 69.21983:5153 69.22038:1375 71.04829:2687 71.04887:5408 71.04943:7392 71.05:7136 71.05057:4658 77.03722:3884 77.03786:6806 77.0385:8197 77.03914:7086 77.03978:4188 79.0522:1200 79.05286:4053 79.05354:8684…
	0.70805	178.027	[M-H]-	177.019	177.019	3.59949	C9H6O4			O=C1OC=2C=C(O)C(O)=CC2C=C1	ILEDWLMCKZNDJK-UHFFFAOYSA-N	51.14927:2059 51.14962:3455 51.14997:3923 51.15031:3213 51.15066:1855 68.21485:1059 68.21539:3849 68.21592:7226 68.21645:10949 68.21699:5809 68.21752:662 68.21966:7013 68.22019:6320 68.22073:4149 68.22126:1960 83.94624:1800 83.94697:3483 83.94769:4301 83.94843:3725 83.94916:2200 89.03802:2200 89.03881:4154 89.0396:4822 89.04041:3671 89.0412:1648 103.91613:925 103.91714:4950 103.91814:13383 103.91…
10	0.730517	152.047	[M-H]-	151.04	151.04	3.79091	C8H8O3	2,4-Dihydroxyacetophenone	Alkyl-phenylketones	CC(=O)C1=CC=C(O)C=C1O	SULYEHHGGXARJS-UHFFFAOYSA-N	61.92098:3148 61.92144:5269 61.9219:6119 61.92236:5093 61.92282:2946 63.0018:4031 63.00227:7729 63.00275:9882 63.00322:9084 63.0037:6020 63.00417:2675 67.52061:1659 67.52114:4502 67.52167:11560 67.52219:23695 67.52272:36908 67.52325:38464 67.52377:24472 67.5243:10844 67.52483:525 72.18452:2351 72.1851:4761 72.18568:6478 72.18626:6387 72.18684:4587 93.0314:1641 93.03226:4842 93.0331:9133 93.03396:…
11	0.741783	121.053	[M+H]+	122.06	122.06	1.92708	C7H7NO	Benzamide	Benzamides	C1=CC=C(C=C1)C(=N)O	KXDAEFPNCMNJSK-UHFFFAOYSA-N	53.03798:2764 53.03835:11929 53.03872:23619 53.03908:35561 53.03945:33637 53.03981:21147 53.04018:9640 53.04055:2209 67.05357:2987 67.05409:6860 67.05461:9780 67.05514:9420 67.05566:6042 67.05618:2207 69.22803:1617 69.22858:5008 69.22913:10082 69.22968:13703 69.23022:13212 69.23077:9014 69.23132:4138 69.23186:1397 74.38139:2431 74.38199:4325 74.3826:5169 74.38321:4410 74.38382:2580 77.03723:2322 …
12	0.775333	564.148	[M-H]-	563.141	563.141	-1.36062	C26H28O14	NP-000004 Syn. Apigenin 6-C-glucoside 8-C-arabinoside	Flavonoid -C-glycosides	OCC1OC(C(O)C1O)C1=C2OC(=CC(=O)C2=C(O)C(C2OC(CO)C(O)C(O)C2O)=C1O)C1=CC=C(O)C=C1	TUIJPUWSXVFWSH-UHFFFAOYNA-N	67.54295:4678 67.54348:12356 67.54401:14046 67.54453:4726 67.54664:9395 67.54716:21592 67.54769:29892 67.54822:24422 67.54874:7335 67.54927:2651 85.63269:3379 85.63344:6156 85.63419:7304 85.63494:6017 85.6357:3319 97.00002:5256 97.00093:9758 97.00184:11837 97.00275:9901 125.93111:3753 125.93244:6193 125.93378:7210 125.93513:6272 125.93646:4067 127.74074:4100 127.7421:6770 127.74348:8312 127.74484…
	0.787967	564.148	[M+H]+	565.155	565.152	4.91302	C26H28O14			OC[C@@H]1OC([C@H](O)[C@H]1O)C1=C2OC(=CC(=O)C2=C(O)C(C2O[C@H](CO)[C@@H](O)[C@H](O)[C@H]2O)=C1O)C1=CC=C(O)C=C1	TUIJPUWSXVFWSH-FBMRRHFKSA-N	55.01744:2612 55.01783:6482 55.01822:9454 55.0186:9165 55.01899:5861 55.01938:2179 56.09457:2501 56.09497:4418 56.09536:5183 56.09576:4374 56.09616:2620 67.37653:1349 67.37705:10584 67.37758:20667 67.37811:33134 67.37862:39835 67.37915:28073 67.37968:13829 82.65639:2476 82.65711:4837 82.65782:6394 82.65854:5964 82.65925:3681 85.02661:1772 85.02736:5105 85.0281:8951 85.02885:11012 85.02959:9739 85…
13	0.787967	208.037	[M+H]+	209.044	209.044	0.691815	C10H8O5	Fraxetin	Dihydroxycoumarins	O=C1OC=2C(O)=C(O)C(OC)=CC2C=C1	HAVWRBANWNTOJX-UHFFFAOYSA-N	55.03061:17419 55.03099:28354 55.03138:32052 55.03176:25997 55.03215:14170 55.05328:11546 55.05366:36098 55.05405:91919 55.05444:163257 55.05482:228734 55.05521:200870 55.0556:119127 55.05599:42634 56.25588:11846 56.25628:24394 56.25668:30037 56.25708:24994 56.25748:13673 60.19607:10650 60.19651:22906 60.19695:30836 60.1974:29376 60.19784:19829 65.03812:18323 65.03862:30504 65.03912:32123 65.0396…
14	0.84355	448.101	[2M-H]-	895.194	895.199	-5.30502	C21H20O11	Homoorientin Syn. Luteolin-6-C-glucoside	Flavonoid -C-glycosides	OC[C@H]1O[C@H]([C@H](O)[C@@H](O)[C@@H]1O)C1=C(O)C2=C(OC(=CC2=O)C2=CC(O)=C(O)C=C2)C=C1O	ODBRNZZJSYPIDI-VJXVFPJBSA-N	79.43867:3144 79.43935:5805 79.44002:6810 79.44069:5458 79.44136:2830 95.01276:2585 95.01363:5744 95.01451:8417 95.01539:8641 95.01627:6129 95.01714:2954 163.60025:4680 163.60223:6939 163.60423:7483 163.60622:5837 163.6082:2974 280.64313:5030 280.64761:7531 280.65207:7995 280.65652:6175 280.66098:3166 285.02274:1965 285.02731:4308 285.03186:13594 285.03644:23197 285.04099:29099 285.04556:22097 28…
15	0.84355	448.101	[M-H]-	447.093	447.091	4.22681	C21H20O11	Luteolin-8-C-glucoside Syn. Orientin	Flavonoid -C-glycosides	OCC1OC(C(O)C(O)C1O)C1=C(O)C=C(O)C2=C1OC(=CC2=O)C1=CC(O)=C(O)C=C1	PLAPMLGJVGLZOV-UHFFFAOYNA-N	54.64364:180696 54.64402:267949 54.64441:273342 54.64479:191049 54.64517:79460 61.22141:96491 61.22186:195814 61.22232:246871 61.22277:213701 61.22323:123829 68.88761:145327 68.88815:290077 68.88869:414442 68.88924:435487 68.88978:331026 68.89032:180380 80.64733:129944 80.64802:203002 80.6487:222804 80.64939:186161 80.65008:122932 89.19038:137530 89.19118:223706 89.19198:250880 89.19278:197833 89…
	0.854683	448.101	[M+H]+	449.108	449.109	-2.82199	C21H20O11			OC[C@H]1O[C@H]([C@H](O)[C@@H](O)[C@@H]1O)C1=C(O)C=C(O)C2=C1OC(=CC2=O)C1=CC(O)=C(O)C=C1	PLAPMLGJVGLZOV-VPRICQMDSA-N	51.30959:87010 51.30994:132491 51.31029:155921 51.31063:145956 51.31099:103761 58.05162:90631 58.05204:160086 58.05246:197485 58.05287:175221 58.05329:106910 67.81077:59007 67.81129:273495 67.81183:582838 67.81236:898462 67.81289:883141 67.81342:565900 67.81395:266119 67.81448:59022 85.02662:94101 85.02737:202819 85.02811:295581 85.02885:311256 85.02959:238110 85.03034:125258 92.49104:69903 92.49…
16	0.887917	122.037	[M-H]-	121.03	121.029	0.0659343	C7H6O2	3-hydroxybenzaldehyde	Phenolic acids	O=Cc1cccc(O)c1		50.33695:5723 50.33729:9270 50.33763:10794 50.33797:9353 50.3383:5880 52.45265:4631 52.45301:9078 52.45337:11706 52.45373:10734 52.45409:6696 69.25723:5687 69.25777:13462 69.25832:19834 69.25887:19780 69.25941:13175 69.25996:5050 91.01585:2725 91.01668:9440 91.0175:19233 91.01833:26638 91.01915:27043 91.01997:20548 91.0208:11491 91.02162:4610 93.03137:2540 93.03222:15105 93.03307:35958 93.03392:5…
17	0.899033	147.068	[M+H-H2O]+	130.065	130.065	0.927382	C9H9NO	Indole-3-carbinol	3-alkylindoles	OCC1=CNC2=CC=CC=C12	IVYPNXXAYMYVSP-UHFFFAOYSA-N	50.83677:5374 50.83711:12411 50.83746:17700 50.8378:17810 50.83814:12897 50.83849:6268 53.03838:10909 53.03875:17320 53.03912:19597 53.03948:15957 53.03985:8769 57.0689:6863 57.06931:20061 57.06971:41135 57.07013:63453 57.07053:62832 57.07094:39072 57.07135:17068 57.07176:563 62.04377:10830 62.04423:14435 62.04469:15000 62.04516:12449 62.04562:8088 68.71632:8619 68.71687:14214 68.71741:16340 68.7…
18	0.899033	174.079	[M+H]+	175.087	175.086	2.76617	C10H10N2O	Indole-3-acetamide	3-alkylindoles	N=C(O)CC1=CNC=2C=CC=CC21	ZOAMBXDOGPRZLP-UHFFFAOYSA-N	55.00622:6337 55.00661:12617 55.007:16256 55.00738:14455 55.00777:8453 56.18951:7427 56.18991:12842 56.19031:14801 56.19071:12132 56.19111:7017 66.90437:6746 66.90488:13256 66.9054:16309 66.90592:13711 66.90644:7573 69.38232:6556 69.38287:14879 69.38342:20833 69.38397:19619 69.38451:12071 69.38506:3554 98.95773:9067 98.95866:20241 98.95959:27147 98.96053:24676 98.96146:15564 98.96239:6640 101.183…
19	0.9331	282.147	[M-H]-	281.139	281.139	3.38722	C15H22O5	5,9-dihydroxy-7-(hydroxymethyl)-5,7-dimethyl-4,5a,6,8,8a,9-hexahydro-1H-azuleno[5,6-c]furan-3-one Syn. Lactarorufin B	Lactarane sesquiterpenes	O=C1OCC2=C1CC(O)(C)C3CC(C)(CO)CC3C2O	DBKIEMOKQWYZOA-UHFFFAOYSA-N	51.01702:1339 51.01737:2764 51.01771:3578 51.01806:3179 51.01841:1853 57.0332:1758 57.0336:3986 57.03401:8780 57.03442:10802 57.03483:8048 57.03524:3654 57.03564:1544 59.0123:991 59.01273:2860 59.01316:5002 59.01359:5920 59.01402:4846 59.01445:2582 68.29774:3103 68.29828:7732 68.29881:12480 68.29935:12316 68.29988:7915 68.30042:2693 68.30095:853 68.39204:1832 68.39258:3131 68.39311:3532 68.39365:…
20	1.036	192.042	[M+H]+	193.05	193.049	2.22751	C10H8O4	Scopoletin	Hydroxycoumarins	O=C1OC=2C=C(O)C(OC)=CC2C=C1	RODXRVNMMDRFIK-UHFFFAOYSA-N	52.00497:62574 52.00532:133826 52.00568:176063 52.00603:153723 52.00639:83288 53.78914:84459 53.78952:127946 53.78989:144736 53.79026:125736 53.79064:79817 55.33187:63474 55.33227:119805 55.33266:148166 55.33305:127494 55.33344:72583 60.5694:57050 60.56985:127361 60.5703:167922 60.57074:148757 60.57119:86911 61.35755:65188 61.35801:125425 61.35846:163147 61.35892:151207 61.35938:95545 68.9883:118…
	1.0472	192.042	[M-H]-	191.035	191.035	1.50328	C10H8O4			COC1=C(O)C=C2OC(=O)C=CC2=C1	RODXRVNMMDRFIK-UHFFFAOYSA-N	53.36755:3894 53.36792:5862 53.36829:6957 53.36866:6719 53.36903:5084 55.13259:2809 55.13298:6134 55.13336:7827 55.13375:6701 55.13414:3748 58.95774:4261 58.95817:8137 58.9586:10659 58.95903:10022 58.95945:6650 58.95988:2758 69.35462:2998 69.35516:6038 69.35571:8196 69.35626:7934 69.35681:5347 72.45975:3734 72.46033:6779 72.46091:8195 72.4615:7052 72.46209:4183 72.67429:3074 72.67488:6218 72.6754…
21	1.06993	222.053	[M-H]-	221.046	221.045	0.687098	C11H10O5	Isofraxidin	Hydroxycoumarins	COC1=C(O)C(OC)=C2OC(=O)C=CC2=C1	HOEVRHHMDJKUMZ-UHFFFAOYSA-N	53.33318:1411 53.33355:3629 53.33392:6111 53.33429:7065 53.33466:5716 53.33503:3034 55.34398:1759 55.34437:3494 55.34476:4251 55.34515:3529 55.34554:1913 63.57808:2230 63.57856:3526 63.57904:4058 63.57952:3345 63.58:1750 68.05113:710 68.05166:3726 68.05219:7275 68.05273:8867 68.05486:538 68.05539:6218 68.05592:11700 68.05645:7526 68.05698:4105 68.05752:1393 70.49957:2213 70.50012:3441 70.50069:39…
22	1.07842	222.053	[M+H]+	223.06	223.061	-2.26522	C11H10O5	8-hydroxy-6,7-dimethoxy-2H-chromen-2-one Syn. Fraxidin	Hydroxycoumarins	O=C1OC=2C(O)=C(OC)C(OC)=CC2C=C1	QNFBKOHHLAWWTC-UHFFFAOYSA-N	51.84777:35024 51.84812:61704 51.84848:75827 51.84883:67350 51.84918:41403 52.90237:38403 52.90274:64412 52.9031:75368 52.90347:66005 52.90383:44182 56.8882:44087 56.8886:71474 56.88901:82075 56.88942:67521 56.88982:36426 68.33115:32990 68.33169:120905 68.33223:204112 68.33276:122807 68.3333:69704 68.33383:24721 83.04707:40342 83.04778:137336 83.0485:281342 83.04922:433071 83.04994:422673 83.0506…
23	1.1004	432.106	[M+H]+	433.113	433.113	-0.420168	C21H20O10	Vitexin (Isomer I)	Flavonoid -C-glycosides	OC[C@H]1O[C@H]([C@H](O)[C@@H](O)[C@@H]1O)C1=C(O)C=C(O)C2=C1OC(=CC2=O)C1=CC=C(O)C=C1	SGEWCQFRYRRZDC-VPRICQMDSA-N	69.26574:68730 69.26628:155828 69.26683:239065 69.26738:257380 69.26792:193851 69.26847:91855 79.54375:71734 79.54442:127105 79.5451:150958 79.54577:126322 79.54644:69810 85.1472:80529 85.14795:125313 85.1487:143338 85.14944:120343 85.15018:68518 109.02612:65942 109.0272:129847 109.02828:171691 109.02936:161793 109.03044:106111 114.77006:89826 114.77122:145908 114.77239:162100 114.77356:129266 11…
	1.11182	432.106	[M-H]-	431.098	431.097	3.42191	C21H20O10			OC[C@H]1O[C@H]([C@H](O)[C@@H](O)[C@@H]1O)C1=C2OC(=CC(=O)C2=C(O)C=C1O)C1=CC=C(O)C=C1	SGEWCQFRYRRZDC-VPRICQMDSA-N	58.72618:72799 58.72661:123349 58.72704:140988 58.72746:112287 58.72789:57123 67.20367:71059 67.20419:116768 67.20471:136843 67.20523:117817 67.20576:70602 67.49561:60546 67.49613:105979 67.49666:137141 67.49718:134875 67.4977:98523 68.75281:68198 68.75335:116401 68.75388:203308 68.75443:251449 68.75497:216204 68.75551:123309 68.75605:33441 73.80834:86124 73.80894:127624 73.80954:136357 73.81014:…
24	1.16868	196.11	[M+H]+	197.117	197.117	-0.427563	C11H16O3	Loliolide	Benzofurans	O=C1OC2(C(=C1)C(C)(C)CC(O)C2)C	XEVQXKKKAVVSMW-UHFFFAOYSA-N	54.90693:42057 54.90731:91674 54.9077:121673 54.90808:107690 54.90847:60640 55.05345:35824 55.05384:89057 55.05423:158365 55.05462:297562 55.055:190547 55.05539:127608 55.05577:57610 56.42955:51445 56.42995:96394 56.43035:115421 56.43075:96555 56.43115:54266 57.07011:85155 57.07052:133814 57.07093:137934 57.07134:97901 57.07175:44516 57.46714:55916 57.46755:102455 57.46796:118985 57.46838:93328 5…
25	1.31788	432.106	[M+H]+	433.113	433.113	-0.881941	C21H20O10	Vitxein Syn. Flavone, 8-D-glucosyl-4',5,7-trihydroxy-	Flavonoid -C-glycosides	O=C1C=C(OC=2C1=C(O)C=C(O)C2C3OC(CO)C(O)C(O)C3O)C=4C=CC(O)=CC4	SGEWCQFRYRRZDC-UHFFFAOYNA-N	56.52978:92899 56.53019:142150 56.53059:152798 56.53099:122580 56.53139:73359 61.36257:57681 61.36302:115796 61.36348:150677 61.36393:134200 61.36439:76062 67.59963:39903 67.60016:122336 67.60069:384399 67.60122:671753 67.60175:880826 67.60227:671542 67.6028:371418 67.60332:78265 72.17992:62808 72.1805:120862 72.18108:150488 72.18166:127915 72.18224:70991 78.6776:46732 78.67827:109345 78.67893:13…
26	1.30668	432.106	[M-H]-	431.098	431.097	3.18994	C21H20O10	Isovitexin Syn. Homovitexin	Flavonoid C-glycosides	OCC1OC(C(O)C(O)C1O)C1=C(O)C2=C(OC(=CC2=O)C2=CC=C(O)C=C2)C=C1O	MYXNWGACZJSMBT-UHFFFAOYNA-N	67.33446:41563 67.33498:142535 67.33551:204768 67.33603:89284 67.33813:146064 67.33865:385094 67.33918:575566 67.3397:501555 67.34023:141004 67.34075:43354 70.25378:56246 70.25434:97931 70.25491:119061 70.25546:101573 70.25602:54661 71.91196:57069 71.91253:87085 71.91311:101929 71.91369:92356 71.91427:60475 98.56884:39979 98.56976:87385 98.57069:111664 98.57162:95290 98.57255:52117 123.43221:4225…
	1.31788	432.106	[M+Na]+	455.095	455.094	1.90668	C21H20O10			O=C1C=C(OC2=CC(O)=C(C(O)=C12)C3OC(CO)C(O)C(O)C3O)C=4C=CC(O)=CC4	MYXNWGACZJSMBT-VJXVFPJBSA-N	53.06367:1511 53.06403:3151 53.0644:4051 53.06477:3575 53.06513:2125 59.52322:1428 59.52366:3088 59.52409:4426 59.52453:4595 59.52496:3417 59.5254:1692 61.16385:2173 61.1643:3532 61.16476:3934 61.16521:3039 61.16566:1471 61.91512:2842 61.91558:4350 61.91605:4502 61.91651:3188 61.91697:1421 69.2652:1720 69.26574:4425 69.26629:6651 69.26684:6911 69.26738:5119 69.26793:2705 74.35036:2838 74.35098:42…
27	1.39628	448.101	[M-H]-	447.093	447.091	4.67415	C21H20O11	Kaempferol-7-O-glucoside	Flavonoid O-glycosides	OC[C@H]1O[C@@H](OC2=CC(O)=C3C(=O)C(O)=C(OC3=C2)C2=CC=C(O)C=C2)[C@H](O)[C@@H](O)[C@@H]1O	YPWHZCPMOQGCDQ-HMGRVEAOSA-N	55.32875:9614 55.32915:13887 55.32954:14544 55.32993:11192 55.33032:5909 58.44172:6538 58.44214:10934 58.44257:12546 58.44299:10023 58.44341:5008 66.27512:7686 66.27563:11760 66.27615:12973 66.27666:10272 66.27718:5156 69.29605:5729 69.2966:11312 69.29714:14444 69.29769:12494 69.29824:7516 69.29933:6244 69.29988:10444 69.30043:12783 69.30097:11352 69.30152:7774 88.12412:9655 88.12491:14416 88.125…
28	1.40768	448.101	[M+H]+	449.108	449.109	-2.37667	C21H20O11	NCGC00385820-01!5,7-dihydroxy-2-[3-hydroxy-4-[(2S,3R,4S,5S,6R)-3,4,5-trihydroxy-6-(hydroxymethyl)oxan-2-yl]oxyphenyl]chromen-4-one Syn. Luteolin 4'-O-glucoside (Isomer I)	Flavonoid O-glycosides	O=C1C=C(OC=2C=C(O)C=C(O)C12)C=3C=CC(OC4OC(CO)C(O)C(O)C4O)=C(O)C3	UHNXUSWGOJMEFO-QNDFHXLGSA-N	57.5511:9493 57.55151:13712 57.55193:14178 57.55234:10526 57.55275:5095 69.30621:7319 69.30676:15621 69.3073:22598 69.30785:22590 69.3084:15025 69.30894:5319 76.00317:6074 76.0038:11089 76.00443:13753 76.00505:12416 76.00568:8020 78.09055:6880 78.09121:11059 78.09187:12746 78.09252:11246 78.09317:7319 88.64623:6728 88.64703:13708 88.64781:17617 88.64861:15780 88.6494:9760 90.56213:6095 90.56295:1…
29	1.47622	145.053	[M-H]-	144.045	144.045	0.641325	C9H7NO	2-hydroxyquinoline	Hydroquinolones	OC=1N=C2C=CC=CC2=CC1	LISFMEBWQUVKPJ-UHFFFAOYSA-N	50.04864:18745 50.04898:39965 50.04931:50073 50.04965:41816 50.04998:22466 51.88276:24924 51.88312:44441 51.88347:51600 51.88383:42458 51.88418:24510 52.12744:29024 52.12779:48352 52.12815:52410 52.12851:38939 52.12886:18641 59.79288:26203 59.79332:41207 59.79375:48514 59.79419:44404 59.79463:31348 68.90062:30346 68.90116:50691 68.90171:56287 68.90225:43451 68.90279:28361 68.90334:32010 68.90388:…
30	1.48767	145.053	[M+H]+	146.06	146.06	1.61043	C9H7NO	Indole-3-carboxyaldehyde	Indoles	O=CC1=CNC2=CC=CC=C12	OLNJUISKUQQNIM-UHFFFAOYSA-N	57.56726:39554 57.56768:74824 57.56809:91244 57.5685:76136 57.56892:39865 58.91602:55052 58.91645:87639 58.91687:99783 58.9173:84147 58.91773:51000 59.78013:60612 59.78057:102155 59.78101:116083 59.78145:91776 59.78189:47305 67.93755:40050 67.93808:140995 67.93861:238559 67.93914:118284 67.94127:35312 67.9418:150714 67.94233:235369 67.94286:98030 67.94339:16240 91.05114:31906 91.05196:191231 91.0…
31	1.48767	196.11	[M+H]+	197.117	197.117	-0.934875	C11H16O3	Loliolide	Benzofurans	O=C1OC2(C(=C1)C(C)(C)CC(O)C2)C	XEVQXKKKAVVSMW-UHFFFAOYSA-N	55.05423:52239 55.05462:80034 55.05501:86455 55.05539:65427 55.05578:30427 55.14732:49316 55.14771:76961 55.1481:81846 55.14849:61847 55.14888:31527 57.06971:40385 57.07012:80846 57.07053:106232 57.07093:97635 57.07135:61221 57.07175:22977 58.63015:36226 58.63057:67341 58.631:77938 58.63142:61582 58.63185:32283 59.04832:26440 59.04875:76442 59.04918:150615 59.04961:203626 59.05005:195683 59.05048…
32	1.59003	206.058	[M+H]+	207.065	207.065	0.869871	C11H10O4	(4S,5Z,6S)-4-(2-methoxy-2-oxoethyl)-5-[2-[(E)-3-phenylprop-2-enoyl]oxyethylidene]-6-[(2S,3R,4S,5S,6R)-3,4,5-trihydroxy-6-(hydroxymethyl)oxan-2-yl]oxy-4H-pyran-3-carboxylic acid Syn. Jasminoside	Coumarins and derivatives	O=C1OC=2C=C(OC)C(OC)=CC2C=C1	GUAFOGOEJLSQBT-UHFFFAOYSA-N	51.77808:15732 51.77844:23210 51.77879:24650 51.77914:18363 51.7795:8439 68.37402:7798 68.37456:23089 68.37509:38415 68.37563:45342 68.37617:20308 68.69363:11130 68.69417:18641 68.6947:21870 68.69524:18482 68.69579:10557 85.02629:9925 85.02703:32587 85.02778:71804 85.02852:115266 85.02927:128377 85.03001:87132 85.03075:43574 85.03149:6119 91.05204:12145 91.05286:27704 91.05369:43005 91.05451:4793…
33	1.60353	288.063	[M-H]-	287.056	287.055	4.58649	C15H12O6	(2S,3S)-3,5,7-trihydroxy-2-(4-hydroxyphenyl)-2,3-dihydrochromen-4-one Syn. (-)-dihydrokaempferol	Flavonoids	O=C1C=2C(O)=CC(O)=CC2OC(C3=CC=C(O)C=C3)C1O	PADQINQHPQKXNL-CABCVRRESA-N	68.26029:1755 68.26083:4509 68.26136:11296 68.26189:12284 68.26243:7589 68.26296:2840 68.26456:3653 68.26511:4383 68.26564:3726 68.26617:2135 83.01186:2148 83.01257:4880 83.01329:7470 83.01401:8112 83.01472:6308 83.01544:3367 83.01616:1156 115.12843:1946 115.1296:3270 115.13077:3719 115.13194:3010 115.13311:1639 125.01559:154 125.01691:3464 125.01824:5998 125.01957:18012 125.0209:60007 125.02222:…
34	1.7143	175.063	[M+H]+	176.071	176.07	2.83932	C10H9NO2	3-Indoleacetic acid	Indole-3-acetic acid derivatives	O=C(O)CC1=CNC=2C=CC=CC21	SEOVTRFCIGRIMH-UHFFFAOYSA-N	58.94217:2677 58.9426:4747 58.94303:5732 58.94346:4744 58.94389:2427 68.97526:2825 68.9758:4575 68.97634:5351 68.97688:4535 68.97742:2656 69.2608:933 69.26135:3874 69.2619:7448 69.26244:9474 69.26299:8540 69.26354:5492 69.26408:2713 74.93624:1903 74.93686:4669 74.93747:10234 74.93809:13364 74.93871:10165 74.93932:4616 74.93993:1917 90.94666:3787 90.94749:5815 90.94831:5845 90.94913:4048 90.94995:…
35	1.90542	164.047	[M+H-H2O]+	147.044	147.044	0.344931	C9H8O3	Coumaric acid (Isomer I)	Coumaric acid and derivatives	O=C(O)C=CC1=CC=C(O)C=C1	NGSWKAQJJWESNS-UHFFFAOYSA-N	55.05385:2987 55.05424:6395 55.05463:8803 55.05501:8290 55.0554:5268 55.05579:2046 58.85602:1967 58.85645:3755 58.85688:4851 58.85731:4600 58.85773:3222 63.86686:1572 63.86734:3664 63.86783:5647 63.86831:6320 63.8688:5257 63.86928:3113 68.70768:802 68.70822:3669 68.70876:5533 68.7093:4956 68.70984:3185 68.71092:555 68.71146:7166 68.71201:10804 68.71254:9133 68.71308:5635 68.71362:2408 90.18816:20…
36	2.00345	416.111	[M-H]-	415.103	415.103	1.83227	C21H20O9	Puerarin Syn. Daidzein-8-C-glucoside	Isoflavonoid C-glycosides	OC[C@H]1O[C@H]([C@H](O)[C@@H](O)[C@@H]1O)C1=C2OC=C(C(=O)C2=CC=C1O)C1=CC=C(O)C=C1	HKEAFJYKMMKDOR-VPRICQMDSA-N	63.73895:1455 63.73943:2937 63.73991:3693 63.74039:3141 63.74088:1667 67.71858:1287 67.71911:4096 67.71964:9435 67.72017:6944 67.7207:2394 67.72281:3854 67.72334:9288 67.72386:11480 67.7244:4373 67.72492:995 71.84723:1973 71.84781:3633 71.84839:4438 71.84896:3833 71.84954:2254 90.07062:1515 90.07143:3050 90.07224:3781 90.07304:3252 90.07386:1946 97.00727:4595 97.00818:5464 97.00909:4571 97.00999:…
	2.01205	416.111	[M+H]+	417.118	417.119	-2.3892	C21H20O9			OC[C@H]1O[C@H]([C@H](O)[C@@H](O)[C@@H]1O)C1=C(O)C=CC2=C1OC=C(C2=O)C1=CC=C(O)C=C1	HKEAFJYKMMKDOR-VPRICQMDSA-N	66.51169:1584 66.5122:3110 66.51271:3798 66.51323:3126 66.51374:1612 67.70131:881 67.70184:3153 67.70237:11771 67.7029:17375 67.70342:17277 67.70395:9786 67.70448:2340 73.81641:1828 73.817:3195 73.8176:3757 73.81821:3122 73.81881:1733 85.02663:1443 85.02737:3785 85.02811:5738 85.02885:5890 85.02959:4186 85.03034:1950 86.38705:2077 86.38781:3695 86.38857:4431 86.38933:3785 86.39009:2280 105.02941:…
37	2.26158	432.106	[M-H]-	431.098	431.097	3.18994	C21H20O10	apigetrin Syn. Apigenin 7-O-glucoside	Flavonoid O-glycosides	O=C1C=C(OC2=CC(OC3OC(CO)C(O)C(O)C3O)=CC(O)=C12)C=4C=CC(O)=CC4	KMOUJOKENFFTPU-QNDFHXLGSA-N	64.87833:2370 64.87883:4125 64.87933:4805 64.87981:3865 64.88031:1949 67.6721:906 67.67263:5299 67.67316:12439 67.67368:20870 67.67421:26743 67.67474:20209 67.67527:10890 67.6758:1412 71.68292:2302 71.6835:4087 71.68407:4947 71.68465:4154 71.68523:2223 161.32057:1739 161.32251:3688 161.32446:5151 161.3264:5271 161.32834:3999 161.33029:2130 165.09659:2100 165.0986:3768 165.10062:4787 165.10263:447…
38	2.27017	432.106	[M+H]+	433.113	433.113	-0.189281	C21H20O10	Aloenin	Anthraquinones	O=C1C=C(OC2=CC(OC3OC(CO)C(O)C(O)C3O)=CC(O)=C12)C=4C=CC(O)=CC4	KMOUJOKENFFTPU-QNDFHXLGSA-N	60.1067:2054 60.10714:4241 60.10758:5312 60.10802:4562 60.10847:2666 68.12912:1110 68.12965:4323 68.13019:6176 68.13072:5311 68.13232:4239 68.13285:10502 68.13338:15716 68.13392:13594 68.13445:4369 68.13499:1187 85.02662:1459 85.02736:4369 85.02811:7278 85.02885:8207 85.02959:6482 85.03033:3442 94.0543:2895 94.05516:4094 94.05603:4437 94.05689:3639 94.05776:2099 98.98201:2772 98.98294:4777 98.983…
39	2.31052	164.047	[M+H-H2O]+	147.044	147.044	0.344931	C9H8O3	Coumaric acid (Isomer II)	Coumaric acid and derivatives	O=C(O)C=CC1=CC=C(O)C=C1	NGSWKAQJJWESNS-UHFFFAOYSA-N	52.63555:3385 52.63591:5828 52.63627:7245 52.63663:6600 52.637:4191 62.66997:4274 62.67044:6425 62.67091:7615 62.67138:7109 62.67186:5003 65.03764:2442 65.03813:7372 65.03864:13796 65.03913:17503 65.03963:15604 65.04012:9596 65.04062:3775 68.85265:2210 68.8532:5773 68.85374:10348 68.85429:18166 68.85483:11203 68.85537:6713 68.85591:2525 91.04873:478 91.04955:5695 91.05038:6438 91.0512:20925 91.05…
40	2.31052	178.063	[M+H]+	179.07	179.07	-0.19255	C10H10O3	Coniferylaldehyde	Methoxyphenols	O=CC=CC1=CC=C(O)C(OC)=C1	DKZBBWMURDFHNE-UHFFFAOYSA-N	55.01745:1008 55.01783:2715 55.01822:4167 55.01861:4283 55.019:2948 55.01938:1171 58.06462:2452 58.06504:4724 58.06546:6144 58.06588:5613 58.0663:3481 58.06672:1393 59.04875:1696 59.04918:2804 59.04961:3236 59.05005:2704 59.05048:1560 67.05305:996 67.05357:3055 67.05409:5645 67.05461:7147 67.05513:6535 67.05565:4321 67.05618:1989 67.7066:277 67.70712:2081 67.70765:10255 67.70818:15383 67.70871:16…
41	2.53612	448.101	[M-H]-	447.093	447.091	4.45048	C21H20O11	Luteolin-7-glucoside (Isomer I)	Flavonoid O-glycosides	O=C1C=C(OC2=CC(OC3OC(CO)C(O)C(O)C3O)=CC(O)=C12)C=4C=CC(O)=C(O)C4	PEFNSGRTCBGNAN-QNDFHXLGSA-N	64.30583:2818 64.30632:4321 64.30681:4673 64.3073:3833 64.30779:2471 65.14077:1854 65.14127:4009 65.14177:5505 65.14227:5209 65.14277:3255 69.17532:2150 69.17587:5252 69.17641:8637 69.17696:10099 69.1775:8680 69.17805:5400 69.17859:2211 87.32474:2223 87.32551:4321 87.32629:5606 87.32706:5131 87.32783:3195 90.65137:2797 90.65218:5113 90.653:5852 90.65382:4497 90.65464:2121 133.02643:4122 133.02789…
42	2.54468	448.101	[M+H]+	449.108	449.109	-3.26732	C21H20O11	NCGC00385820-01!5,7-dihydroxy-2-[3-hydroxy-4-[(2S,3R,4S,5S,6R)-3,4,5-trihydroxy-6-(hydroxymethyl)oxan-2-yl]oxyphenyl]chromen-4-one Syn. Luteolin 4'-O-glucoside (Isomer II)	Flavonoid O-glycosides	O=C1C=C(OC=2C=C(O)C=C(O)C12)C=3C=CC(OC4OC(CO)C(O)C(O)C4O)=C(O)C3	UHNXUSWGOJMEFO-QNDFHXLGSA-N	53.76147:5368 53.76184:8969 53.76221:10757 53.76259:9984 53.76296:7176 57.31829:6513 57.3187:10370 57.31911:11218 57.31952:8230 57.31993:3653 57.74745:4536 57.74786:8600 57.74828:11116 57.7487:10297 57.74911:6678 60.37051:6098 60.37096:9564 60.3714:10549 60.37185:8263 60.37229:4176 67.44057:5271 67.44109:8919 67.44161:10059 67.44214:7971 67.44267:4181 67.97898:3291 67.97951:10126 67.98004:15124 6…
43	3.11132	332.184	[M+Na]+	355.173	355.173	-0.213643	C16H28O7	2-(hydroxymethyl)-6-(6-hydroxy-6-methyl-3-propan-2-ylcyclohex-3-en-1-yl)oxyoxane-3,4,5-triol Syn. MCULE-9958171223	Fatty acyl glycosides of mono- and disaccharides	OCC1OC(OCC(=CCCC(O)(C=C)C)C)C(O)C(O)C1O	WEHZDNHJZBEGME-SPGNZJCFSA-N	61.30791:2695 61.30836:4008 61.30882:4227 61.30927:3185 61.30973:1595 67.91684:2400 67.91737:6194 67.9179:9147 67.91843:3420 67.92056:1898 67.92109:6537 67.92162:10235 67.92215:5095 67.92268:1866 79.21712:1832 79.21779:3117 79.21845:3616 79.21912:2983 79.2198:1613 91.05536:1210 91.05618:3329 91.05701:5252 91.05783:5531 91.05865:3973 91.05948:1783 106.79383:1904 106.79488:3546 106.79593:4252 106.7…
44	3.21122	188.105	[M-H]-	187.098	187.098	-2.20484	C9H16O4	Azelaic acid	Organic acids	O=C(O)CCCCCCCC(=O)O	BDJRBEYXGGNYIS-UHFFFAOYSA-N	57.0336:17405 57.03401:28090 57.03442:29816 57.03482:21712 57.03523:10401 63.06871:13171 63.06919:24251 63.06966:28161 63.07014:21574 63.07061:9708 68.94295:9080 68.94349:22039 68.94403:42226 68.94457:65073 68.94511:40727 68.94566:24550 68.94621:9311 89.49221:19792 89.49301:34849 89.49382:41456 89.49462:34293 89.49542:19191 97.06253:6195 97.06344:39370 97.06435:90995 97.06525:147371 97.06616:1527…
45	3.557	448.101	[M-H]-	447.093	447.091	4.22681	C21H20O11	Luteolin-7-glucoside	Flavonoid O-glycosides	O=C1C=C(OC2=CC(OC3OC(CO)C(O)C(O)C3O)=CC(O)=C12)C=4C=CC(O)=C(O)C4	PEFNSGRTCBGNAN-QNDFHXLGSA-N	50.20986:2324 50.21019:3655 50.21053:3991 50.21087:3158 50.2112:1718 54.06566:1423 54.06604:3239 54.06642:4542 54.0668:4271 54.06717:2630 67.45017:2356 67.4507:10612 67.45123:19780 67.45175:27303 67.45227:22586 67.4528:13521 67.45332:5428 67.45385:1612 67.64255:2637 67.64307:4215 67.6436:4786 67.64413:3953 67.64466:2257 73.36776:2076 73.36836:3606 73.36896:4174 73.36955:3358 73.37015:1785 75.9367…
	3.56862	448.101	[M+H]+	449.108	449.109	-2.59933	C21H20O11			O=C1C=C(OC2=CC(OC3OC(CO)C(O)C(O)C3O)=CC(O)=C12)C=4C=CC(O)=C(O)C4	PEFNSGRTCBGNAN-QNDFHXLGSA-N	52.23907:1883 52.23943:3402 52.23979:4486 52.24015:4526 52.24051:3486 52.24086:1910 54.38288:1936 54.38326:3148 54.38364:3655 54.38402:3257 54.3844:2242 63.66934:1891 63.66982:3316 63.67031:3887 63.67079:3117 63.67127:1560 63.75712:1472 63.7576:3151 63.75809:4014 63.75857:3379 63.75905:1795 67.61265:6420 67.61317:13537 67.6137:18255 67.61423:14001 67.61476:8345 67.61529:1196 68.90524:2267 68.9057…
46	3.96102	164.047	[M+H-H2O]+	147.044	147.044	1.025	C9H8O3	Coumaric acid (Isomer III)	Coumaric acid and derivatives	O=C(O)C=CC1=CC=C(O)C=C1	NGSWKAQJJWESNS-UHFFFAOYSA-N	63.29281:1579 63.29329:2751 63.29377:3330 63.29425:2982 63.29472:1958 65.03814:2514 65.03864:4334 65.03913:4968 65.03963:3927 65.04012:2044 68.6618:1648 68.66234:3963 68.66287:4782 68.66341:3680 68.66557:5965 68.66611:5824 68.66665:3775 68.66719:1287 91.04877:7424 91.04959:3332 91.05047:2906 91.05129:6992 91.05212:23656 91.05294:67270 91.05376:114044 91.05459:143569 91.05541:108233 91.05624:61754…
47	4.01698	264.136	[M-H]-	263.129	263.129	0.712883	C15H20O4	Abscisic acid	Abscisic acids and derivatives	O=C(O)C=C(C=CC1(O)C(=CC(=O)CC1(C)C)C)C	JLIDBLDQVAYHNE-UHFFFAOYNA-N	69.35462:4591 69.35517:9657 69.35571:13717 69.35626:13630 69.35681:9428 69.35736:4106 70.57765:3470 70.57822:6079 70.57878:7277 70.57934:6261 70.5799:3743 71.01152:1320 71.01208:6242 71.01266:19721 71.01322:35312 71.01379:48038 71.01436:39401 71.01492:23125 71.0155:7930 71.01606:1032 95.0479:2260 95.04878:5662 95.04966:8206 95.05054:8089 95.05141:5452 97.02555:1185 97.02646:5780 97.02737:20085 97…
48	4.40468	432.106	[M-H]-	431.098	431.097	3.42191	C21H20O10	Vitexin (Isomer II)	Flavonoid -C-glycosides	OC[C@H]1O[C@H]([C@H](O)[C@@H](O)[C@@H]1O)C1=C2OC(=CC(=O)C2=C(O)C=C1O)C1=CC=C(O)C=C1	SGEWCQFRYRRZDC-VPRICQMDSA-N	50.54349:1305 50.54383:3118 50.54417:4572 50.54451:4653 50.54485:3346 50.54519:1578 50.89905:2802 50.89939:3789 50.89973:3990 50.90008:3251 50.90042:1897 54.92472:1330 54.9251:3099 54.92549:4070 54.92588:3487 54.92626:1849 69.0745:2748 69.07504:5597 69.07558:8008 69.07613:8030 69.07668:5489 69.07722:2228 93.22827:2043 93.22913:3580 93.22998:4278 93.23083:3581 93.23169:1926 108.25533:2159 108.2564…
49	4.61847	272.068	[M-H]-	271.061	271.061	1.48299	C15H12O5	Naringenin	Flavanone	O=C1C=2C(O)=CC(O)=CC2OC(C3=CC=C(O)C=C3)C1	FTVWIRXFELQLPI-ZDUSSCGKSA-N	53.26677:1733 53.26714:3078 53.26751:3576 53.26787:2909 53.26824:1610 59.01273:2219 59.01316:3935 59.01359:4768 59.01402:4137 59.01445:2483 63.46383:2136 63.46431:3431 63.46478:3856 63.46526:3137 63.46574:1781 66.96348:1770 66.964:2972 66.96452:3435 66.96503:2818 66.96555:1527 68.3588:922 68.35933:2091 68.35987:4768 68.3604:8970 68.36094:12053 68.36147:9294 68.36201:5295 68.36255:1585 70.67953:21…
50	4.68277	286.048	[M-H]-	285.04	285.041	-1.17008	C15H10O6	Luteolin (Isomer I)	Flavones	OC1=CC=C(C=C1)C1=C(O)C(=O)C2=C(O)C=C(O)C=C2O1	IYRMWMYZSQPJKC-UHFFFAOYSA-N	52.0882:25867 52.08856:49036 52.08891:58560 52.08927:47168 52.08963:23335 53.99599:25633 53.99636:46734 53.99674:60184 53.99712:57922 53.99749:41297 69.45221:22401 69.45276:60571 69.45331:99092 69.45386:108818 69.45441:82370 69.45496:40206 81.53295:28041 81.53365:53675 81.53435:64195 81.53505:49728 81.53574:21489 133.02498:27541 133.02643:52384 133.02789:117258 133.02934:173737 133.03079:102562 1…
	4.69403	286.048	[M+H]+	287.055	287.056	-2.05772	C15H10O6			OC1=CC(O)=C2C(=O)C=C(OC2=C1)C1=CC(O)=C(O)C=C1	IQPNAANSBPBGFQ-UHFFFAOYSA-N	55.2099:27370 55.21029:49861 55.21068:56622 55.21107:43033 55.21146:20452 67.01713:17651 67.01765:43947 67.01817:61840 67.01869:56503 67.01921:32198 67.91736:13791 67.91789:74101 67.91842:160374 67.91895:248849 67.91949:243520 67.92001:157664 67.92055:76673 67.92107:20663 68.32204:38642 68.32258:56098 68.32312:57283 68.32365:42703 68.32419:22685 94.79041:26874 94.79129:48883 94.79217:57598 94.793…
51	5.06142	262.121	[M+H]+	263.128	263.127	1.06534	C15H18O4	Dihydro-8-deoxy-lactucin	Gamma butyrolactones	O=C1C=C(CO)C2C1=C(C)CCC3C(C(=O)OC23)C	SNIFBMIPCYBVSS-LMVZTGKYSA-N	55.01717:1534 55.01756:7390 55.01794:15712 55.01833:24186 55.01872:22279 55.01911:13257 55.01949:4820 55.01988:229 55.05345:1699 55.05384:6814 55.05422:13567 55.05461:19981 55.055:17647 55.05539:10294 55.05577:3482 55.05616:1649 66.7205:2071 66.72102:3663 66.72153:4391 66.72205:3772 66.72257:2228 67.05304:2026 67.05356:5190 67.05408:12400 67.0546:16417 67.05512:13138 67.05564:7354 67.05616:3164 6…
52	5.21078	164.047	[M+H-H2O]+	147.044	147.044	0.344931	C9H8O3	Coumaric acid (Isomer VI)	Coumaric acid and derivatives	O=C(O)C=CC1=CC=C(O)C=C1	NGSWKAQJJWESNS-UHFFFAOYSA-N	58.5825:2039 58.58292:3255 58.58335:3868 58.58377:3426 58.5842:2127 58.97095:1765 58.97138:3154 58.97181:3749 58.97224:3183 58.97267:1854 64.03661:2347 64.03709:3869 64.03758:4400 64.03807:3689 64.03856:2298 65.03764:2375 65.03813:5226 65.03864:7619 65.03913:7884 65.03963:5838 65.04012:2949 66.05163:1763 66.05214:3210 66.05264:3950 66.05315:3360 66.05367:1797 68.62727:1901 68.62782:3433 68.62836:…
53	5.23328	210.126	[M+H]+	211.133	211.132	3.15309	C12H18O3	Jasmonic Acid	Jasmonic acids	O=C(O)CC1CCC(=O)C1CC=CCC	ZNJFBWYDHIGLCU-ONEGZZNKSA-N	55.01782:4026 55.0182:7922 55.01859:10461 55.01898:9691 55.01937:6115 55.01975:2176 55.05365:4319 55.05403:26470 55.05442:51720 55.05481:74239 55.05519:63552 55.05558:38962 55.05597:17043 55.05636:6644 55.05674:3589 55.05732:6853 55.0577:4959 57.03291:2647 57.03332:5962 57.03373:14567 57.03414:23781 57.03455:24359 57.03495:15957 57.03536:7974 57.03577:2241 57.06913:2251 57.06954:18256 57.06995:39…
54	5.3226	286.048	[M+H]+	287.055	287.055	-1.36099	C15H10O6	Luteolin (Isomer II)	Flavones	OC1=CC(O)=C2C(=O)C=C(OC2=C1)C1=CC(O)=C(O)C=C1	IQPNAANSBPBGFQ-UHFFFAOYSA-N	52.40092:2626 52.40128:4145 52.40165:4857 52.402:4216 52.40236:2534 55.05384:1995 55.05422:4779 55.05461:6504 55.055:5761 55.05539:3250 66.82347:3780 66.82399:5629 66.82451:5855 66.82503:4241 66.82555:1904 67.05356:2734 67.05408:5246 67.0546:6147 67.05512:4765 67.05564:2202 69.06824:2090 69.06879:6192 69.06934:13958 69.06988:22530 69.07042:23945 69.07097:15645 69.07151:7265 69.07206:1029 69.65001…
55	5.42117	594.137	[M-H]-	593.13	593.131	-1.73793	C30H26O13	Kaempferol-3-O-glucoside-2''-p-coumaroyl	Flavonoid O-glycosides	OCC1OC(OC2=C(OC3=CC(O)=CC(O)=C3C2=O)C2=CC=C(O)C=C2)C(OC(=O)C=CC2=CC=C(O)C=C2)C(O)C1O	IKONEAPXVKTZFF-UHFFFAOYNA-N	50.04931:1785 50.04965:4857 50.04998:8704 50.05032:10801 50.05066:9497 50.05099:5743 50.05133:2232 52.83586:1615 52.83623:3522 52.83659:4707 52.83696:4233 52.83732:2380 57.68612:2425 57.68653:3913 57.68695:4766 57.68736:4476 57.68777:3124 69.35462:1477 69.35516:4296 69.35571:6691 69.35626:6821 69.35681:4657 69.35736:2050 90.57366:2161 90.57448:4056 90.57529:4763 90.57612:3759 90.57693:1893 108.10…
56	5.59652	164.047	[M+H-H2O]+	147.044	147.044	1.025	C9H8O3	Coumaric acid (Isomer V)	Coumaric acid and derivatives	O=C(O)C=CC1=CC=C(O)C=C1	NGSWKAQJJWESNS-UHFFFAOYSA-N	65.03764:4489 65.03813:13463 65.03863:34348 65.03913:44581 65.03963:34151 65.04012:18743 65.04062:7285 65.04111:2721 68.28458:3336 68.28512:20273 68.28565:37169 68.28619:49815 68.28672:39296 68.28725:22956 68.28779:6945 83.56753:7192 83.56825:12386 83.56898:14584 83.5697:11997 83.57043:6475 91.04875:62 91.04958:11114 91.0504:13975 91.05122:43989 91.05205:166732 91.05287:514555 91.0537:888084 91.0…
	5.59652	164.047	[M+H]+	165.055	165.054	1.911	C9H8O3			O=C(O)C=CC1=CC=C(O)C=C1	NGSWKAQJJWESNS-UHFFFAOYSA-N	55.01782:3145 55.01821:4893 55.0186:5182 55.01898:3749 55.01937:1615 55.05383:1510 55.05422:3617 55.05461:5392 55.05499:5619 55.05538:4173 55.05577:2090 55.93434:2696 55.93473:4822 55.93513:5740 55.93553:4783 55.93592:2718 56.94112:1003 56.94153:2741 56.94194:8284 56.94234:14354 56.94275:18817 56.94316:14916 56.94357:8528 56.94397:2444 56.94438:1472 57.03251:1258 57.03292:2580 57.03333:8017 57.03…
57	5.69613	270.053	[M-H]-	269.046	269.045	2.05125	C15H10O5	Apigenin	Flavones	OC1=CC=C(C=C1)C1=CC(=O)C2=C(O)C=C(O)C=C2O1	KZNIFHPLKGYRTM-UHFFFAOYSA-N	54.56558:1810 54.56596:3015 54.56634:3510 54.56673:2922 54.56711:1600 56.57807:1250 56.57848:2841 56.57888:4042 56.57928:3876 56.57969:2444 58.29625:1388 58.29667:2898 58.29709:3789 58.29752:3391 58.29794:2002 62.31839:2065 62.31886:3391 62.31932:3929 62.31979:3364 62.32026:2083 68.26082:1422 68.26135:4259 68.26189:6295 68.26242:5933 68.26456:3154 68.2651:8315 68.26563:6434 68.26617:2990 68.2667:…
58	5.70467	270.053	[M+H]+	271.06	271.06	0.349443	C15H10O5	Aloe-emodin	Anthraquinones	OCC1=CC2=C(C(O)=C1)C(=O)C1=C(C=CC=C1O)C2=O	YDQWDHRMZQUTBA-UHFFFAOYSA-N	67.01712:3005 67.01764:6593 67.01816:8669 67.01868:7755 67.0192:4623 68.71576:1747 68.7163:5855 68.71684:9327 68.71738:9481 68.71793:6547 68.71847:4144 68.71954:6125 68.72009:15751 68.72063:15573 68.72117:10578 68.7217:4310 68.99644:2687 68.99699:6813 68.99753:10130 68.99808:10199 68.99862:7082 68.99916:3110 80.2924:5347 80.29309:8015 80.29377:8327 80.29446:5957 80.29514:2640 81.06831:4148 81.069…
59	5.82855	300.063	[M-H]-	299.056	299.057	-1.2821	C16H12O6	Diosmetin	Flavones	O=C1C=C(OC=2C=C(O)C=C(O)C12)C=3C=CC(OC)=C(O)C3	MBNGWHIJMBWFHU-UHFFFAOYSA-N	54.26374:11184 54.26412:16662 54.2645:17995 54.26488:14587 54.26525:8668 59.01186:7835 59.01229:20778 59.01272:35618 59.01315:43262 59.01358:37990 59.01401:23541 59.01444:10479 67.57928:8005 67.57981:14115 67.58034:16932 67.58086:14361 67.58139:8095 68.19081:4837 68.19135:16404 68.19188:27936 68.19241:31776 68.19455:7313 68.19508:30734 68.19562:53753 68.19615:50584 68.19669:19056 68.19722:6291 10…
	5.84005	300.063	[M+H]+	301.071	301.07	2.85455	C16H12O6			O=C1C=C(OC=2C=C(O)C=C(O)C12)C=3C=CC(OC)=C(O)C3	MBNGWHIJMBWFHU-UHFFFAOYSA-N	59.80687:16647 59.80731:27969 59.80775:32618 59.80819:27565 59.80862:16140 67.48996:17276 67.49049:29124 67.49101:34035 67.49154:29028 67.49207:17810 68.12912:15278 68.12965:42569 68.13019:114162 68.13072:147460 68.13125:112346 68.13178:58812 68.13232:4139 68.34776:21659 68.3483:35646 68.34883:40674 68.34937:33398 68.34991:18883 69.04322:18828 69.04376:33524 69.0443:39984 69.04485:35361 69.04539:…
60	6.03395	252.173	[M-H2O+H]+	235.169	235.168	4.89528	C15H24O3	NCGC00169905-02_C15H24O3_2-Pentenoic acid, 5-(3-hydroxy-2,3-dimethylbicyclo[2.2.1]hept-2-yl)-2-methyl-, (2E)-	Sesquiterpenoids	O=C(O)C(=CCCC1(C)C2CCC(C2)C1(O)C)C	QPVGQZZKAUMQSM-BJMVGYQFSA-N	51.27892:3255 51.27927:6865 51.27962:8845 51.27996:7779 51.28032:4550 53.03837:5093 53.03873:9156 53.0391:10830 53.03947:8975 53.03983:5061 55.0531:2299 55.05349:6791 55.05388:24354 55.05427:52619 55.05465:82859 55.05504:85185 55.05543:54908 55.05582:25931 55.0562:5413 55.05659:209 57.03251:2007 57.03292:7071 57.03333:17207 57.03373:28102 57.03414:30705 57.03455:20106 57.03496:9121 57.03537:907 5…
61	6.09752	334.178	[M+Na]+	357.167	357.166	4.60546	C19H26O5	Arnicolide C	Sesquiterpene lactones	O=C(OC1C2C(OC(=O)C2C)CC(C)C3C=CC(=O)C13C)C(C)C	WKUOPGZYLRFCHJ-APDQSUQKSA-N	52.67214:4664 52.6725:8554 52.67286:10086 52.67323:8195 52.67359:4466 68.24178:3869 68.24232:8891 68.24286:16112 68.24339:22383 68.24393:15626 68.24446:1117 69.91537:4964 69.91593:7839 69.91648:9263 69.91704:8443 69.91759:5773 106.4774:6427 106.47844:9974 106.47948:11588 106.48053:10163 106.48157:6516 108.43047:6340 108.43154:9107 108.43261:9686 108.43369:7814 108.43475:4649 153.35855:4682 153.36…
62	6.25353	232.146	[M+H]+	233.154	233.153	2.57864	C15H20O2	Alantolactone	Eudesmanolides, secoeudesmanolides, and derivatives	O=C1OC2CC3(C(=CC2C1=C)C(C)CCC3)C	PXOYOCNNSUAQNS-UHFFFAOYSA-N	51.46994:3303 51.47029:5339 51.47064:5946 51.47099:4700 51.47134:2453 53.03837:1815 53.03873:4349 53.0391:6327 53.03947:6498 53.03983:4804 53.0402:2430 55.01705:1483 55.01744:4742 55.01782:9213 55.01821:12107 55.0186:11183 55.01899:7083 55.01937:2914 55.05319:2662 55.05358:5037 55.05396:14884 55.05435:28103 55.05474:40279 55.05513:35321 55.05551:20971 55.0559:7194 55.05629:987 57.03292:3878 57.03…
63	6.63012	282.147	[M+H]+	283.154	283.153	4.92707	C15H22O5	Artemisinin	Terpene lactones	C[C@@H]1CC[C@H]2[C@@H](C)C(=O)O[C@@H]3O[C@@]4(C)CC[C@@H]1[C@@]23OO4	BLUAFEHZUWYNDE-NNWCWBAJSA-N	53.25037:3424 53.25074:5230 53.25111:5607 53.25148:4317 53.25185:2212 55.05346:1164 55.05384:4254 55.05423:12451 55.05462:17879 55.055:15383 55.05539:8662 55.05578:2236 57.06889:980 57.0693:3550 57.06971:7640 57.07012:16074 57.07053:15132 57.07093:8754 57.07134:2827 67.05278:1220 67.0533:5663 67.05382:13974 67.05434:23381 67.05486:28976 67.05538:21525 67.0559:11794 67.05642:2561 68.26906:471 68.2…
64	7.11962	292.204	[M-H2O+H]+	275.201	275.2	3.8202	C18H28O3	NCGC00386020-01_C18H28O3_8-{(1S,5R)-4-Oxo-5-[(2Z)-2-penten-1-yl]-2-cyclopenten-1-yl}octanoic acid Syn. Chromomoric acid B (Isomer I)	phytoprostane	O=C(O)CCCCCCCC1C=CC(=O)C1CC=CCC	PMTMAFAPLCGXGK-TTXFDSJOSA-N	53.038:5236 53.03836:16726 53.03873:30567 53.0391:37860 53.03946:32892 53.03983:19541 53.0402:7273 55.01704:9324 55.01743:32094 55.01782:58427 55.01821:81887 55.01859:70006 55.01898:41017 55.01937:14159 55.01975:6387 55.05207:2339 55.05246:15058 55.05285:17504 55.05324:26503 55.05362:53985 55.05401:143960 55.0544:260564 55.05479:366535 55.05518:316490 55.05556:186312 55.05595:63639 55.05634:637 5…
65	8.28465	316.204	[M+H]+	317.211	317.21	3.51822	C20H28O3	Cafestol	Naphthofurans	OCC1(O)CC23CCC4C=5C=COC5CCC4(C)C3CCC1C2	DNJVYWXIDISQRD-JTSSGKSMSA-N	54.92429:1767 54.92468:3200 54.92506:3881 54.92545:3283 54.92583:1813 55.01706:1045 55.01744:2987 55.01783:5370 55.01822:6828 55.0186:6320 55.01899:4138 55.01938:1730 55.0532:1323 55.05359:2250 55.05398:7384 55.05437:14411 55.05476:21246 55.05514:19063 55.05553:11208 55.05592:3938 57.03333:2121 57.03374:3712 57.03415:4429 57.03456:3909 57.03497:2560 57.06929:1054 57.0697:3621 57.07011:6470 57.070…
66	8.52217	250.157	[M-H2O+H]+	233.154	233.153	2.57864	C15H22O3	NCGC00169029-02_C15H22O3_Naphtho[2,3-b]furan-2(4H)-one, 4a,5,6,7,8,8a,9,9a-octahydro-9a-hydroxy-3,4a,5-trimethyl-, (4aR,5S,8aS,9aR)-	Terpene lactones	O=C1OC2(O)C(=C1C)CC3(C)C(C)CCCC3C2	QKYLNUXCPSRUNA-YZENIEGJSA-N	53.03837:3880 53.03873:8267 53.0391:12026 53.03947:12714 53.03983:9749 53.0402:5035 55.05344:2271 55.05383:6394 55.05422:17667 55.05461:28938 55.055:33137 55.05538:23717 55.05577:12997 55.05616:4126 57.06853:3944 57.06894:8350 57.06936:25577 57.06976:68495 57.07017:115078 57.07058:142021 57.07099:104990 57.0714:58705 57.07181:16498 57.07222:2110 61.29924:3513 61.29969:6890 61.30015:8361 61.30061:…
67	8.53565	250.157	[M-H]-	249.15	249.151	-4.32238	C15H22O3	2-[(2S,4aR,8aS)-2-hydroxy-4a-methyl-8-methylidene-3,4,5,6,7,8a-hexahydro-1H-naphthalen-2-yl]prop-2-enoic acid	Eudesmane, isoeudesmane or cycloeudesmane sesquiterpenoids	O=C(O)C(=C)C1(O)CCC2(C)CCCC(=C)C2C1	WQMBCGHXXVLQTE-CFVMTHIKSA-N	69.45276:2258 69.45331:5436 69.45385:8601 69.4544:9353 69.45495:7053 69.4555:3446 81.49178:3892 81.49247:6204 81.49317:6798 81.49387:5207 81.49456:2598 87.00063:2141 87.0014:4358 87.00217:5416 87.00294:4562 87.00371:2503 88.14609:1554 88.14687:4145 88.14765:6291 88.14844:6189 88.14922:3884 92.1914:2997 92.19224:4578 92.19308:5254 92.19392:4562 92.19476:2825 137.45355:2679 137.45508:4730 137.4566:…
68	8.75507	470.34	[M+H]+	471.347	471.348	-1.94927	C30H46O4	NCGC00169801-02_C30H46O4_Lanosta-8,24-dien-26-oic acid, 21-hydroxy-3-oxo-, (5xi,13alpha,14beta,17alpha,20S,24E)- Syn. MEGxp0_001112	Triterpenoids	O=C(O)C(=CCCC(CO)C1CCC2(C3=C(CCC12C)C4(C)CCC(=O)C(C)(C)C4CC3)C)C	RLTDMRMWVUCOAI-BOVQQMIFSA-N	53.00175:4453 53.00211:11583 53.00248:19445 53.00285:22355 53.00321:18155 53.00358:10168 53.00394:3800 55.05344:3140 55.05383:10262 55.05421:23154 55.0546:36691 55.05499:37693 55.05538:24061 55.05576:11058 55.05615:1675 57.06969:6566 57.0701:12449 57.07051:14653 57.07092:11629 57.07133:5992 62.22908:4612 62.22954:8600 62.23001:11393 62.23047:11377 62.23094:8701 62.2314:4935 67.0526:2207 67.05312:…
69	8.97517	292.204	[M+H]+	293.211	293.211	0.0546364	C18H28O3	NCGC00386020-01_C18H28O3_8-{(1S,5R)-4-Oxo-5-[(2Z)-2-penten-1-yl]-2-cyclopenten-1-yl}octanoic acid Syn. Chromomoric acid B (Isomer II)	phytoprostane	O=C(O)CCCCCCCC1C=CC(=O)C1CC=CCC	PMTMAFAPLCGXGK-TTXFDSJOSA-N	53.03801:4849 53.03838:18306 53.03874:36166 53.03911:47477 53.03947:43799 53.03984:28233 53.04021:12621 55.01706:7168 55.01744:18682 55.01783:45998 55.01822:63471 55.0186:52457 55.01899:29418 55.01938:6691 55.05283:4573 55.05321:10848 55.0536:29398 55.05399:86754 55.05437:164020 55.05476:241396 55.05515:223054 55.05553:135999 55.05592:55031 55.05631:7001 55.38304:6796 55.38343:16724 55.38382:2397…
70	9.16473	292.204	[M-H2O+H]+	275.201	275.2	3.8202	C18H28O3	NCGC00386020-01_C18H28O3_8-{(1S,5R)-4-Oxo-5-[(2Z)-2-penten-1-yl]-2-cyclopenten-1-yl}octanoic acid Syn. Chromomoric acid B (Isomer III)	phytoprostane	O=C(O)CCCCCCCC1C=CC(=O)C1CC=CCC	PMTMAFAPLCGXGK-TTXFDSJOSA-N	52.97359:1783 52.97396:3332 52.97433:4383 52.97469:4401 52.97506:3521 52.97542:2231 53.03837:2357 53.03874:3854 53.0391:4206 53.03947:3051 53.03984:1241 55.01706:1065 55.01744:2765 55.01783:5175 55.01822:9804 55.0186:9373 55.01899:4565 55.01937:2149 55.01976:678 55.05278:1833 55.05317:2014 55.05355:4710 55.05394:14912 55.05433:29231 55.05472:43887 55.0551:41265 55.05549:25329 55.05588:10511 55.05…
71	9.52627	472.355	[M+H]+	473.363	473.363	-1.20157	C30H48O4	NCGC00385237-01_C30H48O4	Cucurbitacins	O=C1C=C2C(CCC(O)C2(C)C)C3(C)CCC4(C)C(CCC4(C)C13)C(C)C(O)C=CC(O)(C)C	MMQUESDXUKYFEN-OUKQBFOZSA-N	55.05345:1811 55.05384:5122 55.05423:13932 55.05461:23190 55.055:25295 55.05539:16200 55.05577:7193 55.05616:3316 62.89215:3727 62.89263:6699 62.8931:8083 62.89357:7109 62.89405:4515 67.05261:2241 67.05313:4347 67.05365:14931 67.05417:28679 67.0547:41907 67.05521:37534 67.05573:22817 67.05625:9092 67.05678:1492 67.54994:4033 67.55047:21245 67.55099:35166 67.55152:47090 67.55205:38302 67.55257:198…
72	10.4167	676.367	[M+FA-H]-	721.365	721.364	1.68289	C33H56O14	DGMG 18:3	Lipids	O=C(OCC(O)COC2OC(COC1OC(CO)C(O)C(O)C1(O))C(O)C(O)C2(O))CCCCCCCC=CCC=CCC=CCC	MPSGDHOYFIUPSO-UHFFFAOYNA-N	53.26381:1814 53.26418:4489 53.26455:6750 53.26492:7030 53.26529:5157 53.26565:2531 54.59081:2754 54.59119:4627 54.59158:5511 54.59196:4884 54.59234:3105 55.4993:2746 55.49969:4483 55.50008:5164 55.50047:4416 55.50087:2739 57.6832:2788 57.68361:4963 57.68403:5820 57.68444:4645 57.68486:2331 59.01109:552 59.01152:3789 59.01195:11711 59.01238:34084 59.01281:94190 59.01324:160355 59.01367:209805 59.…
73	10.6476	514.314	[M+FA-H]-	559.312	559.315	-4.84402	C27H46O9	MGMG 18:3	Lipids	O=C(OCC(O)COC1OC(CO)C(O)C(O)C1(O))CCCCCCCC=CCC=CCC=CCC	HUSISCNTLUEZCN-UHFFFAOYNA-N	59.01229:4556 59.01273:12522 59.01315:23190 59.01358:30279 59.01402:28144 59.01444:17943 59.01487:7029 67.99899:6323 67.99952:25044 68.00005:41861 68.00059:49128 68.00111:32990 68.00165:15467 71.01259:8079 71.01315:17461 71.01372:25107 71.01429:25707 71.01485:19216 71.01542:10345 89.02288:9268 89.02367:18801 89.02448:23841 89.02527:20582 89.02606:11813 89.02686:3692 101.02174:6866 101.02271:16820…
74	10.6588	514.314	[M+NH4]+	532.348	532.347	2.08195	C27H46O9	NCGC00380867-01_C27H46O9_9,12,15-Octadecatrienoic acid, 3-(hexopyranosyloxy)-2-hydroxypropyl ester, (9Z,12Z,15Z)-	Glycosylmonoacylglycerols	O=C(OCC(O)COC1OC(CO)C(O)C(O)C1O)CCCCCCCC=CCC=CCC=CCC	HUSISCNTLUEZCN-PDBXOOCHSA-N	55.05346:6481 55.05384:22423 55.05423:43109 55.05462:62254 55.055:54305 55.05539:31956 55.05578:10351 55.05617:1062 57.03293:4630 57.03334:11226 57.03374:15719 57.03415:14565 57.03456:8592 57.0693:4222 57.06971:11027 57.07012:17611 57.07053:19410 57.07093:15023 57.07134:7653 61.02752:5904 61.02798:14188 61.02843:33569 61.02888:40552 61.02933:29442 61.02979:15670 61.03024:6393 67.0517:4131 67.0522…
	10.6588	514.314	[M+Na]+	537.303	537.303	1.49621	C27H46O9			O=C(OCC(O)COC1OC(CO)C(O)C(O)C1O)CCCCCCCC=CCC=CCC=CCC	HUSISCNTLUEZCN-PDBXOOCHSA-N	50.38604:1510 50.38638:3570 50.38672:4813 50.38706:4266 50.3874:2397 52.22726:2580 52.22762:4310 52.22797:4714 52.22833:3501 52.22869:1610 60.02768:1992 60.02812:3662 60.02856:4480 60.029:3855 60.02944:2199 67.00049:2661 67.00101:4092 67.00153:4493 67.00205:3558 67.00257:1861 68.95409:2507 68.95463:5466 68.95517:8290 68.95571:8645 68.95626:6167 68.9568:2696 94.00243:1951 94.00329:3771 94.00416:49…
75	11.1775	304.24	[M-H2O+H]+	287.237	287.238	-2.30848	C20H32O2	NCGC00384643-01_C20H32O2_(2E)-3-Methyl-5-[(1S,8aS)-5,5,8a-trimethyl-2-methylenedecahydro-1-naphthalenyl]-2-pentenoic acid	Diterpenoids	O=C(O)C=C(C)CCC1C(=C)CCC2C(C)(C)CCCC12C	JFQBNOIJWROZGE-YSNLAMCCSA-N	51.45419:8042 51.45454:17132 51.45489:22834 51.45524:21168 51.45559:13545 55.05322:7430 55.0536:20000 55.05399:58332 55.05438:108406 55.05477:156242 55.05515:139648 55.05554:83132 55.05593:30876 55.05632:375 57.03292:12816 57.03333:24323 57.03374:31102 57.03415:28433 57.03456:18373 57.03497:7512 57.06889:4361 57.06929:14770 57.0697:45759 57.07011:72158 57.07052:76487 57.07093:50421 57.07134:23661…
76	11.6931	356.293	[M+H]+	357.3	357.3	0.926449	C21H40O4	monoolein	1-monoglyceride	O=C(OCC(O)CO)CCCCCCCC=CCCCCCCCC	RZRNAYUHWVFMIP-KTKRTIGZSA-N	52.02275:5038 52.02311:8683 52.02346:9934 52.02382:8085 52.02417:4463 53.03837:5211 53.03874:9399 53.0391:11049 53.03947:9129 53.03984:5181 54.3863:5904 54.38668:10278 54.38706:12501 54.38744:10910 54.38782:6555 55.05275:4805 55.05313:6740 55.05352:16656 55.05391:53670 55.05429:111144 55.05468:173097 55.05507:175735 55.05546:112578 55.05585:53049 55.05623:10846 56.29031:7768 56.29071:11398 56.291…
77	11.9161	592.269	[M+H]+	593.276	593.274	3.77821	C35H36N4O5	Pheophorbide A	Chlorins	O=C(O)CCC1C=2N=C(C=C3NC(=CC=4NC(C=C5N=C6C(C(=O)C(C(=O)OC)C62)=C5C)=C(C4C)CC)C(C=C)=C3C)C1C	OINDWIFDMFYGDX-ZLNAAQIHSA-N	54.75251:5290 54.7529:9993 54.75328:12248 54.75367:10604 54.75405:6383 58.53785:5389 58.53827:9561 58.53869:11576 58.53912:9915 58.53954:5592 66.853:7309 66.85352:10465 66.85403:11389 66.85455:9245 66.85507:4971 67.33509:2452 67.33562:10192 67.33614:47087 67.33666:69477 67.33719:74121 67.33772:44622 67.33823:13474 67.34033:11777 67.34086:22861 67.34138:14417 67.3419:5432 81.59975:6708 81.60046:10…
	I, II, III… etc. denote isomers.
	* Peak numbers were assigned according to the overall elution order.
	** Metabolites that were tentatively identified based on the precursor ion and MS/MS spectra using the MS-Dial Program and the libraries MassBank of North America and NIST 2014 MS/MS library.
	Other ions were found but they have not been included
	*** Small molecules approved and coded from NCGC: The National Institute of Health (NIH) of Chemical Genomic Center.
	Small molecules approved and coded from MCULE: Online drug discovery platform.

## Sheet: Table  S2
Table 2S - List of putatively identified compounds by LC-HRMS/MS in the extract of stems Jatropha macrantha.
	Retention time* (min)	Theoretical mass (neutral form)	Adduct type	Theoretical (m/z)	Measured (m/z)	Δ (ppm)	Molecular Formula (neutral form)	Predicted metabolite	Chemical group	SMILES	InChIKey	MS/MS spectrum** (m/z : Absolute Intensity)
1	0.40525	117.079	[M+H]+	118.086	118.086	-1.27094	C5H11NO2	Betaine	Alpha amino acids	C[N+](C)(C)CC(=O)[O-]	KWIUHFFTVRNATP-UHFFFAOYSA-N	50.79485:8997 50.7952:17727 50.79554:22923 50.79588:21038 50.79623:13472 50.8629:14407 50.86324:20527 50.86359:21400 50.86393:17234 50.86427:10815 58.06417:156788 58.06459:603669 58.06501:1408636 58.06543:2278896 58.06585:2508123 58.06627:1715872 58.06669:901763 58.06711:276321 58.06753:88448 58.06795:52506 58.06837:28972 58.06879:2770 58.88815:9118 58.88858:17470 58.889:21152 58.88943:17870 58.8…
2	0.42365	135.054	[M+H]+	136.062	136.062	-0.24533	C5H5N5	Adenine	6-aminopurines	c1nc2c(N)nc[nH]c2n1	GFFGJBXGBJISGV-UHFFFAOYSA-N	54.509:4807 54.50938:10029 54.50976:13016 54.51014:11896 54.51052:7661 68.98505:8448 68.9856:16844 68.98615:21935 68.98669:20117 68.98723:12877 68.98777:5495 91.05125:2791 91.05207:7022 91.05289:17711 91.05372:31886 91.05454:40575 91.05537:30071 91.05619:16632 91.05701:5026 94.03704:4472 94.03791:20614 94.03877:54977 94.03964:91440 94.0405:111900 94.04137:84303 94.04224:48428 94.0431:15224 94.043…
3	0.42365	169.074	[M+H]+	170.081	170.081	-0.208606	C8H11NO3	Pyridoxine	Vitamin B6	OC=1C(=NC=C(C1CO)CO)C	LXNHXLLTXMVWPM-UHFFFAOYSA-N	58.06347:2732 58.06389:4888 58.06431:11944 58.06473:35721 58.06515:68254 58.06557:100357 58.06599:92180 58.06641:56443 58.06683:22948 58.06725:4244 58.06767:164 66.79346:4568 66.79398:6659 66.79449:7246 66.79501:5920 66.79552:3327 69.14399:3202 69.14454:7211 69.14508:11021 69.14563:12123 69.14617:9665 69.14672:5533 69.14726:2638 71.04832:3437 71.04888:7554 71.04945:10471 71.05002:10095 71.05059:6…
4	0.452883	118.027	[M-H]-	117.019	117.019	1.17228	C4H6O4	Succinic acid	Dicarboxylic acids and derivatives	OC(=O)CCC(O)=O	KDYFGRWQOYBRFD-UHFFFAOYSA-N	61.1479:7020 61.14836:14522 61.14881:18294 61.14926:15283 61.14972:7744 66.74526:9081 66.74578:14065 66.74629:16311 66.74681:14654 66.74733:9708 69.16988:5886 69.17043:17658 69.17097:30173 69.17152:34693 69.17206:27535 69.17261:14479 69.17315:4672 73.02454:7241 73.02514:28144 73.02573:82124 73.02632:115404 73.02692:172382 73.0275:576508 73.0281:1961717 73.02869:3787583 73.02928:5595066 73.02987:5…
5	0.46285	122.048	[M+H]+	123.055	123.055	0.684408	C6H6N2O	Niacinamide	Nicotinamides	N=C(O)C=1C=NC=CC1	DFPAKSUCGFBDDF-UHFFFAOYSA-N	58.60036:6546 58.60079:11570 58.60122:14270 58.60164:12547 58.60207:7297 65.15868:9058 65.15918:14422 65.15968:16788 65.16018:15017 65.16068:10643 65.16118:6148 67.05306:6340 67.05358:15618 67.0541:26159 67.05462:30854 67.05515:26146 67.05566:15421 67.05618:5661 69.32538:8242 69.32593:16030 69.32648:20434 69.32702:18183 69.32757:11030 69.32812:4087 78.03236:5654 78.03302:13003 78.03367:20745 78.0…
6	0.51435	104.047	[M-H]-	103.04	103.04	-1.23661	C4H8O3	2-Hydroxybutyric acid	Alpha hydroxy acids and derivatives	O=C(O)C(O)CC	AFENDNXGAFYKQO-UHFFFAOYSA-N	53.9182:41883 53.91858:62681 53.91895:70509 53.91933:60496 53.9197:36435 57.03115:15837 57.03156:70618 57.03196:307478 57.03237:349503 57.03278:1031523 57.03319:3838465 57.0336:11009862 57.03401:18647542 57.03442:23466962 57.03482:17764476 57.03523:10255227 57.03564:3386078 57.03605:965218 57.03646:323938 57.03687:173359 58.03638:35855 58.0368:125845 58.03722:261254 58.03764:407646 58.03806:40765…
7	0.54515	99.0684	[M+H]+	100.076	100.076	-4.14366	C5H9NO	2-Piperidone	Piperidinones	C1CCN=C(C1)O	XUWHAWMETYGRKB-UHFFFAOYSA-N	50.77013:3770 50.77047:5601 50.77081:6243 50.77116:5357 50.7715:3372 55.05312:1338 55.0535:4684 55.05389:17952 55.05428:36651 55.05466:55422 55.05505:51607 55.05544:31666 55.05583:12860 55.05621:2415 56.04768:8922 56.04808:19170 56.04847:40524 56.04887:105321 56.04927:290346 56.04967:496153 56.05006:649650 56.05046:509543 56.05086:296238 56.05126:90514 56.05165:12813 57.03292:3103 57.03333:7969 5…
8	0.55625	110.037	[M-H]-	109.03	109.029	0.0731912	C6H6O2	Catechol	Catechols	OC1=CC=CC=C1O	YCIMNLLNPGFGHC-UHFFFAOYSA-N	69.31303:6955 69.31358:12113 69.31413:14015 69.31467:11513 69.31522:6746 81.03264:5870 81.03333:14894 81.03402:22638 81.03471:23496 81.03541:17073 81.03609:8290 91.0167:6606 91.01752:14204 91.01835:20522 91.01917:21192 91.02:15966 91.02082:8674 96.76404:4719 96.76494:9322 96.76584:12415 96.76674:11970 96.76765:8399 108.01656:1642 108.01762:7652 108.01869:28712 108.01975:62718 108.02082:99459 108.…
9	0.55625	132.042	[M-H]-	131.035	131.035	2.19163	C5H8O4	Glutaric acid	Dicarboxylic acids and derivatives	OC(=O)CCCC(O)=O	JFCQEDHGNNZCLN-UHFFFAOYSA-N	69.03316:7480 69.0337:14910 69.03425:19641 69.03479:18319 69.03533:12031 69.03588:5258 69.07125:4849 69.07179:10617 69.07233:16408 69.07288:18295 69.07343:15496 69.07397:10415 69.07452:5734 76.97385:6315 76.97449:9664 76.97513:10466 76.97577:8458 76.97641:4972 84.49448:8411 84.49522:11776 84.49596:13301 84.49669:11675 84.49743:7544 87.03916:1395 87.03993:16397 87.0407:42480 87.04147:65777 87.0422…
10	0.668117	138.032	[M-H]-	137.024	137.024	0.894585	C7H6O3	Salicylic acid	Salicylic acids	OC(=O)C1=CC=CC=C1O	YGSDEFSMJLZEOE-UHFFFAOYSA-N	52.7762:2854 52.77656:4690 52.77692:5325 52.77729:4401 52.77765:2523 58.31906:3150 58.31948:5598 58.3199:7323 58.32033:7302 58.32075:5463 58.32117:2750 65.0387:3571 65.0392:6293 65.0397:6986 65.04019:5250 65.04069:2557 68.97988:3806 68.98042:8380 68.98097:11779 68.98151:11507 68.98206:7793 68.9826:3467 74.12626:2729 74.12686:4691 74.12746:5681 74.12807:5053 74.12868:3125 81.03194:1444 81.03263:41…
11	0.668117	145.053	[M-H]-	144.045	144.046	-0.0529	C9H7NO	2-hydroxyquinoline	Hydroquinolones	OC=1N=C2C=CC=CC2=CC1	LISFMEBWQUVKPJ-UHFFFAOYSA-N	60.98545:2179 60.9859:4652 60.98635:6315 60.9868:6019 60.98725:3938 64.9185:2815 64.919:4720 64.91949:5755 64.91999:5282 64.92049:3549 68.88329:3535 68.88383:8082 68.88437:12401 68.88491:13466 68.88545:10551 68.88599:5785 68.88654:2096 69.15897:2395 69.15952:4638 69.16006:5517 69.16061:4452 69.16115:2345 83.04703:1189 83.04774:3113 83.04846:9243 83.04918:17078 83.0499:24283 83.05061:21327 83.0513…
12	0.70245	178.027	[M+H]+	179.034	179.034	0.446955	C9H6O4	6,7-Dihydroxycoumarin Syn. Esculetin	Dihydroxycoumarins	OC1=CC2=C(C=CC(=O)O2)C=C1O	ILEDWLMCKZNDJK-UHFFFAOYSA-N	55.01706:3591 55.01745:9373 55.01783:16680 55.01822:20306 55.01861:17403 55.01899:10138 55.01938:3356 55.44329:5539 55.44368:9376 55.44407:11190 55.44447:9821 55.44485:6211 58.21597:3450 58.21639:7767 58.21681:11356 58.21724:11903 58.21766:9006 58.21808:4609 60.97376:6861 60.97421:9616 60.97466:10787 60.97511:9249 60.97556:5540 67.05305:2921 67.05357:8267 67.05408:14375 67.05461:25530 67.05513:14…
	0.7133	178.027	[M-H]-	177.019	177.019	3.03458	C9H6O4			O=C1OC=2C=C(O)C(O)=CC2C=C1	ILEDWLMCKZNDJK-UHFFFAOYSA-N	67.72017:12151 67.7207:24767 67.72123:28508 67.72176:11165 67.72228:3799 77.81114:3162 77.8118:6986 77.81245:9029 77.8131:7867 77.81375:4576 85.08603:3541 85.08678:6245 85.08752:7446 85.08826:6597 85.089:4489 89.03802:5046 89.03883:10923 89.03962:14481 89.04041:13208 89.04121:8364 89.04201:3463 97.00185:3215 97.00275:8443 97.00366:13512 97.00456:19824 97.00547:11620 97.00638:6326 97.00729:2570 10…
13	0.70245	196.074	[M+H]+	197.081	197.081	1.67556	C10H12O4	1-(2-hydroxy-4,6-dimethoxyphenyl)ethanone Syn. Xanthoxylin	Alkyl-phenylketones	O=C(C=1C(O)=CC(OC)=CC1OC)C	FBUBVLUPUDBFME-UHFFFAOYSA-N	50.26078:4958 50.26112:8713 50.26145:10533 50.26179:9265 50.26213:5682 52.74945:4988 52.74981:9409 52.75017:11604 52.75053:10207 52.7509:6301 55.01731:9295 55.0177:36214 55.01809:63946 55.01848:84432 55.01886:66177 55.01925:38551 55.01964:13754 55.02003:3652 55.05385:5691 55.05423:13774 55.05462:21549 55.05501:23927 55.0554:19299 55.05579:11055 55.05617:4175 57.03334:6683 57.03375:14619 57.03416:…
14	0.7353	152.047	[M-H]-	151.04	151.04	3.12884	C8H8O3	2,4-Dihydroxyacetophenone	Alkyl-phenylketones	CC(=O)C1=CC=C(O)C=C1O	SULYEHHGGXARJS-UHFFFAOYSA-N	51.2939:4961 51.29424:7028 51.29459:8141 51.29494:7504 51.29529:5071 53.34908:4333 53.34945:7731 53.34982:8865 53.35019:6852 53.35056:3286 62.06169:3382 62.06215:7038 62.06261:8936 62.06308:7639 62.06355:4182 69.6916:3235 69.69215:7408 69.6927:11226 69.69325:11927 69.6938:8903 69.69435:4194 106.98913:2621 106.99018:7561 106.99123:18647 106.99228:30758 106.99333:32535 106.99438:20843 106.99543:980…
15	0.8139	208.037	[M+H]+	209.044	209.044	-0.26492	C10H8O5	NCGC00017270-07!7,8-dihydroxy-6-methoxychromen-2-one Syn. Fraxetin	Dihydroxycoumarins	O=C1OC=2C(O)=C(O)C(OC)=CC2C=C1	HAVWRBANWNTOJX-UHFFFAOYSA-N	57.09098:759584 57.0914:1101735 57.0918:1190325 57.09221:959131 57.09262:536041 57.1651:558011 57.16551:1008291 57.16592:1177498 57.16633:935681 57.16674:460889 69.09386:431674 69.09441:1272346 69.09495:2242284 69.0955:2661073 69.09604:2210099 69.09658:1276138 69.09713:561537 95.89044:765241 95.89133:1237383 95.89222:1427487 95.89311:1176182 95.894:625159 107.04455:311753 107.0456:1376908 107.046…
	0.8139	208.037	[M+NH4]+	226.071	226.07	3.53305	C10H8O5			O=C1OC=2C(O)=C(O)C(OC)=CC2C=C1	HAVWRBANWNTOJX-UHFFFAOYSA-N	61.92068:7332 61.92114:11818 61.9216:14062 61.92207:13389 61.92253:10236 69.00626:4602 69.00681:11836 69.00735:18080 69.00789:19707 69.00844:15529 69.00898:9077 69.01007:9889 69.01061:16069 69.01115:18327 69.0117:13933 69.01225:6191 81.06835:8973 81.06905:13985 81.06974:16500 81.07043:15071 81.07112:10484 85.0259:4750 85.02665:13985 85.02739:35029 85.02814:57581 85.02888:65518 85.02962:45998 85.0…
16	0.907883	122.037	[M-H]-	121.03	121.029	0.0659343	C7H6O2	3-hydroxybenzaldehyde	phenolic acids	O=Cc1cccc(O)c1		63.6233:6930 63.62378:10944 63.62426:12469 63.62474:10076 63.62523:5195 69.24084:10047 69.24139:18377 69.24194:22568 69.24249:19093 69.24303:10486 69.24358:3057 91.01587:4455 91.01669:11883 91.01752:23094 91.01834:31260 91.01917:30294 91.01999:20649 91.02081:9084 92.0246:8405 92.02544:16044 92.02628:20060 92.02711:17107 92.02795:9374 93.03142:5157 93.03226:16347 93.03312:35399 93.03397:55327 93.0…
17	0.928917	282.147	[M-H]-	281.139	281.139	3.38722	C15H22O5	5,9-dihydroxy-7-(hydroxymethyl)-5,7-dimethyl-4,5a,6,8,8a,9-hexahydro-1H-azuleno[5,6-c]furan-3-one Syn. Lactarorufin B	lactarane sesquiterpenes	O=C1OCC2=C1CC(O)(C)C3CC(C)(CO)CC3C2O	DBKIEMOKQWYZOA-UHFFFAOYSA-N	55.31901:7925 55.3194:15216 55.31979:17875 55.32018:13748 55.32057:6275 57.03279:4612 57.0332:22880 57.03361:43016 57.03402:64054 57.03443:62803 57.03484:38132 57.03524:14921 59.01231:6369 59.01274:16916 59.01317:40765 59.0136:49585 59.01403:34865 59.01446:17384 59.01488:8160 63.5483:11325 63.54878:16223 63.54926:17087 63.54974:13564 63.55022:7568 67.35281:8279 67.35334:13980 67.35387:15821 67.35…
18	1.04933	192.042	[M+H]+	193.05	193.049	2.22751	C10H8O4	Scopoletin	Hydroxycoumarins	O=C1OC=2C=C(O)C(OC)=CC2C=C1	RODXRVNMMDRFIK-UHFFFAOYSA-N	69.01767:70358 69.01821:147362 69.01875:206783 69.01929:207273 69.01984:148649 69.02039:74030 93.12868:75090 93.12954:111818 93.13039:113085 93.13124:78423 93.1321:32545 103.00037:46179 103.00137:86638 103.00236:103721 103.00335:84086 103.00434:43036 109.0985:72804 109.09959:122469 109.10066:144895 109.10175:123837 109.10283:73296 117.03124:40910 117.03244:85710 117.03365:106402 117.03484:88690 1…
	1.06018	192.042	[M-H]-	191.035	191.035	0.456356	C10H8O4			COC1=C(O)C=C2OC(=O)C=CC2=C1	RODXRVNMMDRFIK-UHFFFAOYSA-N	54.98228:2654 54.98267:5060 54.98306:6105 54.98344:5028 54.98383:2651 58.95775:2974 58.95818:5753 58.95861:6957 58.95903:5697 58.95947:2921 61.98711:2647 61.98758:5432 61.98804:6934 61.9885:5593 61.98896:2365 66.8291:3749 66.82962:6159 66.83014:6797 66.83066:5192 66.83118:2512 67.1786:2660 67.17912:5115 67.17965:6046 67.18017:4922 67.18069:2674 69.03315:3680 69.0337:7207 69.03424:9957 69.03478:10…
19	1.08237	178.063	[M-H]-	177.056	177.056	0.692889	C10H10O3	2-Methoxycinnamic acid	cinnamic acids	COC1=C(C=CC(O)=O)C=CC=C1	FEGVSPGUHMGGBO-UHFFFAOYSA-N	67.72017:12151 67.7207:24767 67.72123:28508 67.72176:11165 67.72228:3799 77.81114:3162 77.8118:6986 77.81245:9029 77.8131:7867 77.81375:4576 85.08603:3541 85.08678:6245 85.08752:7446 85.08826:6597 85.089:4489 89.03802:5046 89.03883:10923 89.03962:14481 89.04041:13208 89.04121:8364 89.04201:3463 97.00185:3215 97.00275:8443 97.00366:13512 97.00456:19824 97.00547:11620 97.00638:6326 97.00729:2570 10…
20	1.09367	222.053	[M+H]+	223.06	223.06	-1.3686	C11H10O5	8-hydroxy-6,7-dimethoxy-2H-chromen-2-one Syn. Fraxidin	Hydroxycoumarins	O=C1OC=2C(O)=C(OC)C(OC)=CC2C=C1	QNFBKOHHLAWWTC-UHFFFAOYSA-N	58.33537:22995 58.33579:44813 58.33622:54719 58.33664:46930 58.33706:28113 64.48115:30149 64.48164:51535 64.48212:59841 64.48262:49573 64.48311:28745 67.86591:17364 67.86644:65279 67.86697:143702 67.8675:88446 67.86803:21337 79.05222:14488 79.05288:46541 79.05355:92349 79.05421:124016 79.05488:116926 79.05555:75381 79.05621:29831 81.32089:36289 81.32159:52706 81.32228:55702 81.32298:42602 81.3236…
21	1.15177	432.106	[M-H]-	431.098	431.097	3.88584	C21H20O10	Vitexin	Flavonoid C-glycosides	OC[C@H]1O[C@H]([C@H](O)[C@@H](O)[C@@H]1O)C1=C2OC(=CC(=O)C2=C(O)C=C1O)C1=CC=C(O)C=C1	SGEWCQFRYRRZDC-VPRICQMDSA-N	54.31003:2129 54.31041:3489 54.31079:3964 54.31116:3324 54.31155:2023 56.38608:1741 56.38648:3100 56.38688:3813 56.38729:3402 56.38769:2103 59.01231:1735 59.01274:4342 59.01317:6409 59.0136:6464 59.01403:4503 59.01446:2024 67.65523:1716 67.65575:5604 67.65628:9409 67.65681:4736 67.65892:2656 67.65945:9562 67.65997:15990 67.6605:14502 67.66103:5063 67.66156:1653 71.01147:1429 71.01203:3254 71.0126…
22	1.18233	196.11	[M+H]+	197.117	197.117	-0.427563	C11H16O3	Loliolide	Benzofurans	O=C1OC2(C(=C1)C(C)(C)CC(O)C2)C	XEVQXKKKAVVSMW-UHFFFAOYSA-N	55.01745:7405 55.01784:15109 55.01823:20723 55.01862:20664 55.019:14946 55.01939:7187 55.05346:5401 55.05385:20330 55.05424:41076 55.05463:62207 55.05501:59250 55.0554:36141 55.05579:14712 55.05618:6381 57.06971:5962 57.07013:12891 57.07053:17561 57.07094:16654 57.07135:10781 59.04833:4919 59.04876:13574 59.04919:24821 59.04962:31421 59.05005:28517 59.05048:18140 59.05091:7221 67.05305:6486 67.05…
23	1.21738	132.079	[M-H]-	131.071	131.072	-1.73356	C6H12O3	2-Hydroxy-4-methylpentanoic acid	Hydroxy fatty acids	CC(C)CC(O)C(O)=O	LVRFTAZAXQPQHI-UHFFFAOYNA-N	65.54047:9743 65.54097:18705 65.54147:23210 65.54198:19906 65.54247:11485 68.43283:13329 68.43336:22271 68.43391:28209 68.43444:26424 68.43497:18574 68.43659:18015 68.43713:40062 68.43766:58501 68.4382:31427 68.43874:17885 68.43927:7065 70.95532:11791 70.95589:19358 70.95646:22118 70.95702:18790 70.95759:11713 85.06152:19964 85.06226:46464 85.063:164978 85.06374:587049 85.06449:1521305 85.06523:2…
24	1.51332	145.053	[M+H]+	146.06	146.06	1.61043	C9H7NO	Indole-3-carboxyaldehyde	Indoles	O=CC1=CNC2=CC=CC=C12	OLNJUISKUQQNIM-UHFFFAOYSA-N	59.03414:2622 59.03457:4686 59.035:5480 59.03543:4409 59.03586:2347 67.83783:1001 67.83836:3778 67.83888:13647 67.83942:21083 67.83994:21359 67.84048:12411 67.841:3788 84.20728:1591 84.20802:3645 84.20875:4886 84.20948:4532 84.21021:2966 84.96199:3277 84.96273:5250 84.96347:5482 84.96422:3755 84.96496:1443 91.05038:839 91.05121:6006 91.05203:25389 91.05286:74493 91.05368:126717 91.0545:160467 91.…
25	1.93622	150.104	[M+H-H2O]-	133.101	133.101	-1.71509	C10H14O	Cuminyl alcohol (Isomer I)	Benzyl alcohols	OCC1=CC=C(C=C1)C(C)C	OIGWAXDAPKFNCQ-UHFFFAOYSA-N	55.05347:3078 55.05386:8990 55.05424:16343 55.05463:22469 55.05502:18301 55.05541:10596 55.05579:3263 56.9413:3235 56.9417:9815 56.94211:23835 56.94252:39196 56.94292:47069 56.94333:34180 56.94374:18563 56.94415:4256 68.81313:4777 68.81367:8472 68.81422:9979 68.81476:8061 68.8153:4688 68.81584:3299 68.81638:5001 68.81693:7268 68.81747:6832 68.81801:3273 72.9351:2061 72.93569:3529 72.93628:12153 7…
26	2.59302	262.142	[M-H]-	261.134	261.135	-0.89272	C12H22O6	9-(2,3-dihydroxypropoxy)-9-oxononanoic acid	Organic acids	O=C(O)CCCCCCCC(=O)OCC(O)CO	BQRISQXLSXCXSC-UHFFFAOYSA-N	50.0228:7010 50.02314:11372 50.02348:13262 50.02381:11404 50.02415:6941 53.26088:8097 53.26124:13367 53.26161:15473 53.26198:12822 53.26235:7074 58.47945:7888 58.47987:11833 58.4803:13884 58.48072:12718 58.48115:8699 69.06036:10374 69.0609:20227 69.06145:25674 69.06199:22600 69.06253:13576 69.06308:5622 91.03811:6948 91.03893:15160 91.03975:20877 91.04057:19543 91.0414:12031 97.06348:5412 97.0643…
27	2.65035	372.215	[M+Na]+	395.204	395.203	1.83277	C19H32O7	NCGC00384741-01_C19H32O7_2-Cyclohexen-1-one, 3-[3-(beta-D-glucopyranosyloxy)butyl]-2,4,4-trimethyl- Syn. Megastigm-5-En-4-One 9-Glucoside	Fatty acyl glycosides of mono- and disaccharides	O=C1C(=C(CCC(OC2OC(CO)C(O)C(O)C2O)C)C(C)(C)CC1)C	MRTYYJWDYPABSE-CAOIYLRSSA-N	61.54625:2040 61.5467:3534 61.54716:3962 61.54762:2983 61.54808:1363 65.06302:2561 65.06352:4164 65.06402:4573 65.06451:3580 65.06501:1950 68.12701:3180 68.12754:8520 68.12807:13889 68.1286:13531 68.12914:8927 68.12967:2184 68.1302:408 74.4898:2044 74.49041:3482 74.49102:4025 74.49163:3269 74.49224:1721 83.04835:2334 83.04906:3779 83.04978:4367 83.05051:3759 83.05122:2394 123.92266:3006 123.92397…
28	2.91467	316.204	[M+H]+	317.211	317.21	2.25723	C20H28O3	Cafestol	Naphthofurans	OCC1(O)CC23CCC4C=5C=COC5CCC4(C)C3CCC1C2	DNJVYWXIDISQRD-JTSSGKSMSA-N	55.05347:1577 55.05386:3767 55.05424:7740 55.05463:11211 55.05502:9506 55.0554:4069 55.05579:1673 55.30107:2484 55.30146:3873 55.30185:4150 55.30224:3107 55.30263:1478 63.81124:1514 63.81172:2983 63.81221:3632 63.81269:2993 63.81317:1606 67.05306:1688 67.05358:3897 67.0541:6108 67.05463:10474 67.05515:7365 67.05566:3254 67.05618:1255 68.07584:2335 68.07637:3285 68.0769:3859 68.07744:3801 68.07796…
29	3.25118	150.104	[M+H-H2O]-	133.101	133.101	2.79276	C10H14O	Cuminyl alcohol (Isomer II)	Benzyl alcohols	OCC1=CC=C(C=C1)C(C)C	OIGWAXDAPKFNCQ-UHFFFAOYSA-N	55.05347:1254 55.05386:3048 55.05424:5167 55.05463:9605 55.05502:7451 55.05541:3851 55.05579:1846 55.05618:780 55.93397:2009 55.93436:4306 55.93476:5834 55.93516:5501 55.93555:3628 55.93595:1565 56.94117:1121 56.94158:4764 56.94199:12850 56.9424:21622 56.9428:25682 56.94321:18224 56.94362:9727 56.94403:2595 56.94444:473 67.78857:941 67.78911:3456 67.78963:11243 67.79016:14876 67.7907:11763 67.791…
30	3.2821	188.105	[M-H]-	187.098	187.097	4.20893	C9H16O4	Azelaic acid	Organic acids	O=C(O)CCCCCCCC(=O)O	BDJRBEYXGGNYIS-UHFFFAOYSA-N	57.0332:9130 57.03361:20034 57.03402:29736 57.03442:31733 57.03483:24123 57.03524:11972 67.5177:7367 67.51823:14060 67.51875:18388 67.51928:17658 67.51981:12246 69.43851:6242 69.43906:17911 69.4396:28899 69.44015:32297 69.4407:26121 69.44125:15414 69.4418:8136 71.97041:8898 71.97099:16992 71.97157:20314 71.97215:16715 71.97272:9298 89.48741:10196 89.48821:16411 89.48901:19717 89.48981:17296 89.49…
31	4.62733	150.104	[M+H]+	151.112	151.111	2.88806	C10H14O	Thymol (Isomer I)	Aromatic monoterpenoids	OC1=CC(=CC=C1C(C)C)C	MGSRCZKZVOBKFT-UHFFFAOYSA-N	53.03801:1999 53.03837:4502 53.03874:7074 53.03911:7956 53.03947:6421 53.03984:3552 53.04021:1166 55.01706:1239 55.01744:5307 55.01783:11106 55.01822:17343 55.01861:17837 55.01899:11707 55.01938:5785 55.01977:1397 55.05305:282 55.05344:2080 55.05383:8549 55.05422:18286 55.05461:28607 55.05499:28887 55.05538:18593 55.05577:8877 55.05616:2020 55.93395:1379 55.93435:3154 55.93474:4609 55.93514:4689 …
32	4.72855	286.048	[M-H]-	285.04	285.041	-1.17008	C15H10O6	Kaempferol / 3',4',5,7-tetrahydroxyflavone	Flavonols	OC1=CC=C(C=C1)C1=C(O)C(=O)C2=C(O)C=C(O)C=C2O1	IYRMWMYZSQPJKC-UHFFFAOYSA-N	59.0123:1657 59.01273:3595 59.01316:5577 59.01359:6428 59.01402:5508 59.01445:3407 59.01488:1444 66.58061:1737 66.58112:3050 66.58164:3589 66.58215:2964 66.58267:1614 67.50034:901 67.50087:7961 67.5014:13387 67.50192:18228 67.50245:14447 67.50298:7047 73.02808:2694 73.02868:5051 73.02927:6466 73.02986:5816 73.03046:3549 73.03104:1274 97.18238:2181 97.1833:3118 97.1842:3340 97.18511:2759 97.18602:…
33	5.0938	262.121	[M+H]+	263.128	263.128	0.685294	C15H18O4	Dihydro-8-deoxy-lactucin	Gamma butyrolactones	O=C1C=C(CO)C2C1=C(C)CCC3C(C(=O)OC23)C	SNIFBMIPCYBVSS-LMVZTGKYSA-N	55.01707:873 55.01746:2779 55.01784:7102 55.01823:10165 55.01862:8357 55.019:4650 55.01939:1834 55.05346:839 55.05385:3022 55.05424:5950 55.05463:7892 55.05501:7406 55.0554:4840 55.05579:2092 55.45387:1573 55.45426:2966 55.45465:3612 55.45504:3026 55.45544:1651 67.05254:555 67.05305:1852 67.05357:5745 67.0541:9771 67.05462:11720 67.05514:8346 67.05566:4366 67.05618:1538 67.94392:1592 67.94445:463…
34	5.8752	300.063	[M-H]-	299.056	299.057	-1.61649	C16H12O6	Diosmetin / tectorigenin	Flavonoids	O=C1C=C(OC=2C=C(O)C=C(O)C12)C=3C=CC(OC)=C(O)C3	MBNGWHIJMBWFHU-UHFFFAOYSA-N	59.0123:1643 59.01273:4557 59.01316:11823 59.01359:12928 59.01402:8483 59.01445:3778 68.18709:792 68.18762:4822 68.18816:8974 68.18869:5995 68.18922:3447 68.18976:1164 72.84792:1681 72.84851:3236 72.84911:4945 72.84969:5933 72.85028:5385 72.85088:3523 72.85146:1653 72.99141:1917 72.992:3384 72.99259:4064 72.99319:3486 72.99377:2043 74.36345:2288 74.36406:3636 74.36466:4012 74.36527:3174 74.36588:…
35	5.71313	150.104	[M+H]+	151.112	151.111	2.88806	C10H14O	Thymol (Isomer II)	Aromatic monoterpenoids	OC1=CC(=CC=C1C(C)C)C	MGSRCZKZVOBKFT-UHFFFAOYSA-N	53.03838:4657 53.03874:10034 53.03911:14284 53.03947:14159 53.03984:9686 53.04021:4223 54.7007:4784 54.70108:6481 54.70147:6637 54.70185:5185 54.70223:2865 55.01696:737 55.01735:7419 55.01773:19398 55.01812:32521 55.01851:35959 55.01889:24296 55.01928:12414 55.01967:3876 55.02005:1642 55.05299:1045 55.05338:5709 55.05376:27600 55.05415:66180 55.05453:107593 55.05492:118347 55.05531:81155 55.0557:…
36	7.99363	348.194	[M+Na]+	371.183	371.184	-2.97718	C20H28O5	Ingenol	Tigliane and ingenane diterpenoids	O=C1C2C=C(CO)C(O)C3(O)C(O)C(=CC13C(C)CC4C2C4(C)C)C	VEBVPUXQAPLADL-WOVWOYSOSA-N	54.79637:2313 54.79675:4600 54.79714:5990 54.79752:5458 54.79791:3356 67.87387:1490 67.8744:4589 67.87493:6511 67.87546:5680 67.87652:557 67.87705:9303 67.87758:18337 67.87811:25162 67.87864:20438 67.87917:12378 67.8797:3126 67.88023:821 81.06903:3099 81.06973:5914 81.07042:7114 81.07111:5870 81.0718:3243 89.05769:2383 89.05848:5902 89.05928:12731 89.06007:16549 89.06087:12538 89.06167:5601 89.06…
37	8.29798	392.22	[M+Na]+	415.209	415.211	-3.58923	C22H32O6	NCGC00180384-03_C22H32O6_(1S,2R,4aR,8aR)-1-Acetoxy-7-isopropylidene-1,4a-dimethyl-6-oxodecahydro-2-naphthalenyl 2,3-dimethyl-2-oxiranecarboxylate (Isomer I)	Sesquiterpenoids	O=C(OC1(C)C(OC(=O)C2(OC2C)C)CCC3(C)CC(=O)C(=C(C)C)CC13)C	APZBLWQCTHVAMR-XRZTVBGOSA-N	55.05423:2390 55.05462:3832 55.05501:4128 55.0554:3064 55.05578:1414 68.20652:1330 68.20705:2392 68.20759:7352 68.20812:12477 68.20866:14102 68.20919:9600 68.20972:4820 68.21026:1598 69.0318:902 69.03235:2493 69.03289:6789 69.03343:11680 69.03398:14082 69.03452:10162 69.03506:5518 69.03561:1655 75.54031:1631 75.54093:3055 75.54155:3978 75.54218:3730 75.5428:2429 79.05222:999 79.05288:3146 79.0535…
38	8.80465	229.241	[M+H]+	230.248	230.248	-1.58125	C14H31NO	N,N-Dimethyldodecylamine N-oxide	Long-chain alkyl amine oxides	CCCCCCCCCCCCN(C)(C)=O	SYELZBGXAIXKHU-UHFFFAOYSA-N	50.70298:13785 50.70332:26533 50.70366:33512 50.704:30306 50.70435:19103 57.06727:8100 57.06768:51911 57.06808:51482 57.06864:43665 57.06905:82721 57.06946:229662 57.06987:471920 57.07027:732697 57.07068:751465 57.07109:481121 57.0715:222658 57.07191:36010 58.06421:11140 58.06463:31572 58.06505:85686 58.06547:124321 58.06589:113537 58.06631:68178 58.06673:26104 58.06715:12479 61.0506:22887 61.051…
39	8.96585	392.22	[M+Na]+	415.209	415.211	-4.5526	C22H32O6	NCGC00180384-03_C22H32O6_(1S,2R,4aR,8aR)-1-Acetoxy-7-isopropylidene-1,4a-dimethyl-6-oxodecahydro-2-naphthalenyl 2,3-dimethyl-2-oxiranecarboxylate (Isomer II)	Sesquiterpenoids	O=C(OC1(C)C(OC(=O)C2(OC2C)C)CCC3(C)CC(=O)C(=C(C)C)CC13)C	APZBLWQCTHVAMR-XRZTVBGOSA-N	61.66133:1694 61.66179:3122 61.66225:3971 61.66271:3741 61.66317:2574 61.69257:2070 61.69303:3368 61.69349:3876 61.69395:3246 61.69441:1885 68.95029:1355 68.95084:3982 68.95138:6731 68.95192:7816 68.95246:6464 68.95301:3735 68.95355:1524 69.03236:1617 69.0329:3147 69.03344:4338 69.03399:4452 69.03453:3441 69.03507:1929 77.90179:1206 77.90244:2997 77.90309:4248 77.90374:3995 77.9044:2500 79.05356:…
40	9.87555	148.052	[M+H]+	149.06	149.06	-0.665371	C9H8O2	3,4-Dihydrocoumarin	Dihydrocoumarins	O=C1CCC2=CC=CC=C2O1	VMUXSMXIQBNMGZ-UHFFFAOYSA-N	55.01746:5634 55.01785:9872 55.01823:12358 55.01862:11266 55.019:7291 58.89716:4568 58.89758:7955 58.89801:9443 58.89844:7998 58.89887:4590 65.03629:4919 65.03679:7503 65.03728:16096 65.03778:46425 65.03828:103136 65.03877:164895 65.03928:182121 65.03977:123700 65.04027:62616 65.04076:13766 65.04126:68 84.19629:3632 84.19702:7138 84.19775:8914 84.19849:7643 84.19923:4323 93.02999:771 93.03084:548…
41	12.0262	162.032	[M+H]+	163.039	163.039	0.401254	C9H6O3	Umbelliferone	Hydroxycoumarins	O=C1OC=2C=C(O)C=CC2C=C1	ORHBXUUXSCNDEV-UHFFFAOYSA-N	51.02289:6339 51.02323:10692 51.02358:11657 51.02392:8334 51.02427:3244 53.03736:4830 53.03773:8117 53.03809:21335 53.03846:64143 53.03883:116440 53.03919:162821 53.03956:138081 53.03992:81635 53.04029:28739 53.04066:3708 55.01744:2042 55.01783:7415 55.01822:13869 55.0186:16789 55.01899:13835 55.01937:7476 55.01976:2509 55.94436:3070 55.94476:6325 55.94516:20598 55.94555:38763 55.94595:54736 55.9…
42	12.0471	358.308	[M+H]+	359.316	359.316	-1.44408	C21H42O4	1-Monostearin	1-monoacylglycerols	O=C(OCC(O)CO)CCCCCCCCCCCCCCCCC	VBICKXHEKHSIBG-UHFFFAOYNA-N	53.00177:1455 53.00214:3360 53.0025:4807 53.00287:4755 53.00323:3267 53.0036:1393 54.65086:2122 54.65125:3592 54.65163:4172 54.65201:3518 54.6524:2121 55.05325:866 55.05363:3610 55.05402:10936 55.05441:20179 55.05479:28840 55.05518:25553 55.05557:15309 55.05595:5715 55.05634:361 55.05695:4858 55.05734:4537 55.05772:3114 55.05811:1698 57.03264:1756 57.03305:5968 57.03345:12020 57.03386:18433 57.03…
	I, II, III… etc. denote isomers.
	* Peak numbers were assigned according to the overall elution order.
	** Metabolites that were tentatively identified based on the precursor ion and MS/MS spectra using the MS-Dial Program and the libraries MassBank of North America and NIST 2014 MS/MS library.
	Other ions were found but they have not been included
	*** Small molecules approved and coded from NCGC: The National Institute of Health (NIH) of Chemical Genomic Center.
	Small molecules approved and coded from MCULE: Online drug discovery platform.

## Sheet: MS Dial Parameters
MS Dial parameters used for annotation of metabolites							Similarity Score Threshold Determination using MS-Dial
MS-Dial versión 4.70							The dot product algorithm uses the cosine of the angle between the unknown and library spectral vectors ...
							These library “match scores” range from 0 to 999. The intensity values range from 0 to 999, since the level of the most intense fragment (base peak) is set at 999.
	MS1 Data type	Profile
	MS2 Data type	Profile				**	Scores from 200 to 650 indicate few matching peaks *
	Ion mode	Positive / Negative				**	Scores 700 - 800 is a fair match
	Target	Metablomics				**	Scores 800 - 900 represent good matches
	Mode	ddMSMS				**	Scores > 900 is an excellent match
						**	Scores of 999 would present a perfect hit.
DATA COLLECTION
	MS1 tolerance	0.005 Da					* A low score indicates that compound is not found in the database,
	MS2 tolerance	0.05 Da					** references	https://jordilabs.com/wp-content/uploads/2017/07/Whitepaper-NIST-EPA-NIH-Mass-Spectral-Library-Compound-Scoring.pdf
	Retention time begin	0 min						https://www.ncbi.nlm.nih.gov/pmc/articles/PMC8106966/
	Retention time end	18 min
	Mass range begin	m/z 0					Results of the scores after a database search
	Mass range end	m/z 1200
	MS2 mass range begin	m/z 0					Accurate mass similarity score	> 750
	MS2 mass range end	m/z 2000					Dot product similarity score	> 750
#Isotope recognition							Reverse dot product similarity score	> 750
	Maximum charged number	1					Total Score	> 800
#Data processing
	Number of threads	2
PEAK DETECCION
	Minimum peak height	500 000
	Mass slice width	0.05 Da
	Linear weighted moving average as the smoothing method	smoothing level 3 scans and minimum peak width 5 scans
	Adducts in positive mode	[M + H]+, [M + NH4]+, [M + Na]+, [M + K]+, [M + CH3OH + H]+
	Adducts in negative mode	[M − H]−, [M − H2O − H]−, [M + Cl]−, [M + HCOOH– H]−, [2M − H]−
MS2DEC
	Sigma window value	0.4
	MS/MS abundance cut off	10
	Exclude after precursor ion	checked
	Keep the isotopic ions	3 Da
	Keep the isotopic ions w/o MS2DEC	checked
IDENTIFICATION
MSP file and MS/MS identification setting
	MSP file
	Retention time tolerance	100
	Accurate mass tolerance (MS1)	0.005
	Accurate mass tolerance (MS2)	0.05
	Identification score cut off	75
	Using retention time for scoring	Uncheck
	Using retention time for filtering	Uncheck
	Together with alignment	Uncheck
Alignment parameters setting
	Reference file	----
	Retention time tolerance	0.1
	MS1 tolerance	0.005
	Retention time factor	0.5
	MS1 factor	0.5
	Peak count filter	0
	N% detected in at least one group	0
	Remove feature based on blanck information	check
	Sample max / blank average	FALSE	5
	Sample average / blank average	TRUE	5
	Keep identified metabolites features	check
	Keep annotated (w/o MS2) metabolites features	Uncheck
	Keep removable features and assign the tag for checking	Uncheck
	Gap filling by compulsion	check
